# Supplementary material for: Microbial Influences on Calcium‐Phosphorus Homeostasis and Metabolic Bone Diseases: A Bidirectional Mendelian Randomisation Study on the Gut–Bone Axis
Source: J Cell Mol Med. 2025 Apr 1;29(7):e70491. doi: 10.1111/jcmm.70491 (PMC11959414; doi:10.1111/jcmm.70491)
Supplement: Supplementary file 2 — Data S2. [file JCMM-29-e70491-s001.xlsx]

## Sheet: Supplementary Table S1
Supplementary Table S1. Detailed characteristics of GWAS associated with exposures and outcomes in the study.
Traits	GWAS ID	Consortium	Year	Population	Sample size	Case	Control	Number of SNPs
Exposure
Gut microbiota		MiBioGen Consortium	2021	European	18340
Outcome
Osteoporosis	ukb-b-12141	UK Biobank	2018	European	462933	7547	455386	9851867
Osteopenia	ukb-b-19381	UK Biobank	2018	European	462,933	1145	461788	9851867
Osteonecrosis	finn-b-M13_OSTEONECROSIS	FINNGEN	2021	European	210179	604	209575	16380447
Osteomyelitis	ieu-b-4975	UK Biobank	2021	European	486484	4836	481648	12243512
Hypoparathyroidism	finn-b-E4_HYPOPARA	FINNGEN	2021	European	211608	485	211123	16380446
Hyperparathyroidism	finn-b-E4_HYPERPARA	FINNGEN	2021	European	214051	2928	211123	16380455
Note: GWAS, genome-wide association study.

## Sheet: Supplementary Table S2
Table S2. F-statistics for the 2,819 SNPs included in the study (P < 1E-05 at LD r2 < 0.01).
SNP	other_allele	effect_allele	beta	se	pval	samplesize	gut microbiota	R2	F
rs182549	T	C	0.111489	0.012066	3.79006e-20	16313	class.Actinobacteria.id.419	0.00520644	85.3667
rs6660520	G	A	0.0711483	0.0134495	1.10652e-07	16308	class.Actinobacteria.id.419	0.00171304	27.9808
rs8047955	G	A	0.0575815	0.0116762	8.33727e-07	16306	class.Actinobacteria.id.419	0.00148925	24.317
rs7322849	C	T	0.0944467	0.0192976	6.20794e-07	16313	class.Actinobacteria.id.419	0.00146621	23.9504
rs72767435	C	T	-0.126352	0.0273626	2.56804e-06	12898	class.Actinobacteria.id.419	0.00165048	21.3198
rs134366	A	G	0.111877	0.023501	1.50428e-06	14302	class.Actinobacteria.id.419	0.00158206	22.6593
rs10841473	C	G	-0.0583765	0.0123353	2.5936e-06	16311	class.Actinobacteria.id.419	0.00137119	22.3934
rs11745923	T	G	0.0563759	0.0115529	1.58131e-06	16312	class.Actinobacteria.id.419	0.00145768	23.8095
rs1515761	C	T	0.0762317	0.0169884	4.96362e-06	15525	class.Actinobacteria.id.419	0.0012953	20.1331
rs12899991	T	A	0.0719923	0.0154661	4.02818e-06	16182	class.Actinobacteria.id.419	0.0013372	21.6649
rs12049045	G	A	0.0510452	0.0114325	8.62622e-06	16311	class.Actinobacteria.id.419	0.00122072	19.9331
rs1376754	A	G	0.0509242	0.0112503	6.71385e-06	16182	class.Actinobacteria.id.419	0.00126456	20.4864
rs11655079	C	T	-0.0560674	0.0124286	5.92512e-06	16309	class.Actinobacteria.id.419	0.00124627	20.3482
rs7700479	A	T	-0.0769653	0.0173933	8.62148e-06	16313	class.Actinobacteria.id.419	0.00119887	19.5783
rs80083040	G	T	0.155784	0.0348017	8.62105e-06	8003	class.Actinobacteria.id.419	0.0024975	20.0325
rs961091	A	G	0.0501255	0.011255	8.67593e-06	16311	class.Actinobacteria.id.419	0.00121456	19.8324
rs4945008	G	A	0.0540741	0.0121393	5.39237e-06	16313	class.Actinobacteria.id.419	0.00121486	19.8397
rs857444	T	C	0.0509553	0.011539	8.92233e-06	16312	class.Actinobacteria.id.419	0.00119402	19.4978
rs9813022	G	A	-0.0751277	0.0153867	1.05333e-06	9593	class.Alphaproteobacteria.id.2379	0.00247902	23.8353
rs76784716	G	A	0.133271	0.0267738	5.09141e-07	9593	class.Alphaproteobacteria.id.2379	0.0025762	24.7722
rs140912403	T	C	-0.160677	0.0317708	6.20363e-07	8520	class.Alphaproteobacteria.id.2379	0.00299303	25.5712
rs34569731	G	A	0.0705145	0.0157564	7.37916e-06	9115	class.Alphaproteobacteria.id.2379	0.00219247	20.0239
rs10803434	T	A	-0.0692742	0.0148866	3.55434e-06	9115	class.Alphaproteobacteria.id.2379	0.00237008	21.6499
rs55876211	T	C	-0.080811	0.0184159	7.53639e-06	9589	class.Alphaproteobacteria.id.2379	0.00200405	19.2514
rs7960664	A	G	0.0969489	0.0215149	8.84301e-06	9596	class.Alphaproteobacteria.id.2379	0.00211155	20.301
rs17061716	C	G	0.0927341	0.0207569	9.33258e-06	9465	class.Alphaproteobacteria.id.2379	0.00210435	19.9555
rs12977163	C	G	0.0690234	0.0153829	7.14185e-06	9115	class.Alphaproteobacteria.id.2379	0.00220395	20.1289
rs62285697	T	C	0.0805256	0.0180912	9.75933e-06	9115	class.Alphaproteobacteria.id.2379	0.00216888	19.8079
rs2952251	G	A	-0.0598868	0.0123903	1.07895e-06	17360	class.Bacilli.id.1673	0.0013439	23.3588
rs77558518	G	A	-0.107255	0.0222879	1.33772e-06	15836	class.Bacilli.id.1673	0.00146021	23.1548
rs57872228	T	C	-0.0714773	0.0146647	9.21977e-07	17375	class.Bacilli.id.1673	0.00136544	23.7542
rs35344081	A	G	0.0619529	0.0127066	1.01498e-06	17374	class.Bacilli.id.1673	0.00136637	23.769
rs78938557	C	T	0.108007	0.0232858	1.06891e-06	15226	class.Bacilli.id.1673	0.001411	21.5113
rs11730038	A	G	-0.0630747	0.0128717	1.96025e-06	17377	class.Bacilli.id.1673	0.00137994	24.0097
rs76717940	A	T	0.156331	0.0325945	1.0725e-06	8017	class.Bacilli.id.1673	0.00286119	22.9982
rs1962325	G	C	0.0554219	0.0114789	1.38434e-06	17356	class.Bacilli.id.1673	0.0013413	23.3083
rs74352383	A	T	-0.104496	0.0217083	1.52752e-06	16519	class.Bacilli.id.1673	0.00140072	23.1682
rs9581006	T	C	0.225309	0.0467697	1.79458e-06	4253	class.Bacilli.id.1673	0.00542712	23.1966
rs11110282	G	A	-0.101189	0.0217379	4.85442e-06	16026	class.Bacilli.id.1673	0.00135028	21.6661
rs4028634	C	T	0.0520614	0.0109842	2.2076e-06	17377	class.Bacilli.id.1673	0.00129111	22.462
rs694949	G	A	-0.081146	0.0180042	7.59585e-06	16600	class.Bacilli.id.1673	0.00122221	20.3111
rs12797734	C	T	0.0572158	0.0126793	7.21166e-06	16902	class.Bacilli.id.1673	0.00120332	20.3606
rs28564647	G	T	-0.0613034	0.0137579	7.81199e-06	17368	class.Bacilli.id.1673	0.00114188	19.8525
rs7666190	A	C	-0.104044	0.0247934	8.46829e-06	10436	class.Bacilli.id.1673	0.0016846	17.6068
rs4459992	C	T	0.0535854	0.0116362	4.29836e-06	17362	class.Bacilli.id.1673	0.00121995	21.2042
rs34989881	G	A	0.111056	0.0246039	6.54586e-06	12966	class.Bacilli.id.1673	0.00156887	20.3708
rs111552159	G	C	0.128032	0.0286921	9.12818e-06	11350	class.Bacilli.id.1673	0.00175127	19.9083
rs13068444	G	A	0.0601035	0.0136407	9.53048e-06	17260	class.Bacilli.id.1673	0.00112355	19.4121
rs1595463	A	C	0.0476864	0.0108547	7.9738e-06	17358	class.Bacilli.id.1673	0.00111063	19.2975
rs74663707	T	C	0.0979154	0.0224074	8.45686e-06	15769	class.Bacilli.id.1673	0.00120946	19.0926
rs55773148	A	G	-0.121514	0.0236759	3.89585e-07	11349	class.Bacteroidia.id.912	0.00231565	26.3366
rs7631304	A	G	-0.0645771	0.0132957	8.36781e-07	18334	class.Bacteroidia.id.912	0.00128504	23.5876
rs73975615	A	G	-0.207018	0.0442633	1.21616e-06	3350	class.Bacteroidia.id.912	0.00648718	21.8609
rs111845179	C	T	0.102648	0.0213843	9.23988e-07	16393	class.Bacteroidia.id.912	0.00140359	23.0386
rs2032750	C	T	-0.0508393	0.0106807	1.91509e-06	17853	class.Bacteroidia.id.912	0.00126746	22.6542
rs7546249	A	T	-0.0567113	0.0118386	1.54814e-06	18333	class.Bacteroidia.id.912	0.00125015	22.9452
rs929878	T	C	-0.0548532	0.012153	4.73377e-06	18334	class.Bacteroidia.id.912	0.00110994	20.3701
rs13291169	G	C	0.0689676	0.0148765	3.74579e-06	17513	class.Bacteroidia.id.912	0.00122573	21.4901
rs17343978	C	A	-0.0552057	0.0120278	8.35928e-06	18334	class.Bacteroidia.id.912	0.00114773	21.0645
rs72706335	C	T	-0.22241	0.0493458	7.65519e-06	3819	class.Bacteroidia.id.912	0.00529119	20.3039
rs11146701	G	A	0.0473596	0.010541	7.08228e-06	18220	class.Bacteroidia.id.912	0.00110668	20.1839
rs62531359	G	T	0.0655728	0.0149891	9.08665e-06	18320	class.Bacteroidia.id.912	0.00104357	19.136
rs4146051	G	A	-0.107377	0.0245661	8.76426e-06	11372	class.Bacteroidia.id.912	0.00167719	19.1017
rs79585701	C	A	0.0646823	0.0149628	9.98589e-06	18334	class.Bacteroidia.id.912	0.00101823	18.6851
rs4916508	A	G	-0.0466729	0.0105312	8.47116e-06	18324	class.Bacteroidia.id.912	0.00107074	19.6392
rs62575403	T	C	0.140055	0.0311128	7.06129e-06	9668	class.Bacteroidia.id.912	0.00209157	20.2595
rs4033856	T	C	0.0832423	0.0167237	5.17166e-07	15945	class.Betaproteobacteria.id.2867	0.00155141	24.7725
rs2367850	C	G	0.064006	0.0130374	9.11762e-07	16717	class.Betaproteobacteria.id.2867	0.0014397	24.0993
rs12467854	C	G	0.0641363	0.0131766	1.09863e-06	17038	class.Betaproteobacteria.id.2867	0.0013886	23.6891
rs6087811	G	T	-0.0978177	0.0198522	7.44305e-07	16184	class.Betaproteobacteria.id.2867	0.00149789	24.2753
rs62395635	C	T	0.109741	0.0236	2.94091e-06	15108	class.Betaproteobacteria.id.2867	0.00142917	21.62
rs2613606	T	C	-0.0513106	0.0109091	2.19817e-06	17146	class.Betaproteobacteria.id.2867	0.00128859	22.12
rs1928341	G	A	0.0525581	0.0110408	2.01529e-06	17150	class.Betaproteobacteria.id.2867	0.0013196	22.6584
rs72747231	G	C	-0.137281	0.0290338	2.05511e-06	11344	class.Betaproteobacteria.id.2867	0.00196694	22.353
rs11128180	G	A	0.0592944	0.0128769	3.67144e-06	17151	class.Betaproteobacteria.id.2867	0.00123475	21.2008
rs2321387	A	G	-0.0494596	0.0109424	5.80036e-06	17149	class.Betaproteobacteria.id.2867	0.00118993	20.428
rs1511453	G	A	0.0923492	0.0199158	4.75765e-06	17085	class.Betaproteobacteria.id.2867	0.00125692	21.499
rs9964679	G	A	0.052911	0.0114866	4.8458e-06	17151	class.Betaproteobacteria.id.2867	0.00123562	21.2158
rs56386628	T	C	-0.0622252	0.0135688	5.86955e-06	17147	class.Betaproteobacteria.id.2867	0.00122499	21.0281
rs320161	G	A	0.0572286	0.01262	7.33242e-06	17035	class.Betaproteobacteria.id.2867	0.00120571	20.5617
rs75242906	T	C	-0.121083	0.028075	9.27278e-06	10803	class.Betaproteobacteria.id.2867	0.00171885	18.5972
rs6815608	C	T	0.103803	0.0210883	4.01857e-07	16731	class.Clostridia.id.1859	0.00144607	24.2263
rs112334273	A	G	0.0641008	0.0127404	3.81407e-07	18217	class.Clostridia.id.1859	0.00138766	25.3114
rs6814436	C	T	0.0739995	0.0150815	9.65098e-07	18336	class.Clostridia.id.1859	0.00131127	24.0724
rs72915163	C	T	-0.0581025	0.0120557	1.34295e-06	18317	class.Clostridia.id.1859	0.00126648	23.2249
rs2273429	G	A	-0.0724037	0.0153105	4.52136e-06	18337	class.Clostridia.id.1859	0.00121811	22.3612
rs10774377	G	A	0.052659	0.0113858	3.24401e-06	18330	class.Clostridia.id.1859	0.00116559	21.3879
rs13179700	C	T	0.0511937	0.0109569	3.37083e-06	18338	class.Clostridia.id.1859	0.00118903	21.8279
rs6934062	C	G	0.0524406	0.0116115	6.53083e-06	17859	class.Clostridia.id.1859	0.00114078	20.3942
rs1842454	A	G	-0.0547202	0.0127338	8.72023e-06	18340	class.Clostridia.id.1859	0.00100587	18.4642
rs10209007	C	G	0.0794173	0.0182427	9.89343e-06	17812	class.Clostridia.id.1859	0.00106286	18.9497
rs76767978	A	G	0.0698882	0.0156319	8.398e-06	18329	class.Clostridia.id.1859	0.00108937	19.9866
rs13105690	C	T	-0.0529097	0.011818	8.7779e-06	18340	class.Clostridia.id.1859	0.00109172	20.0418
rs76860606	G	C	0.0947036	0.0225117	7.53167e-06	17579	class.Clostridia.id.1859	0.00100574	17.6957
rs72738886	C	T	0.086617	0.0190393	8.24241e-06	16934	class.Clostridia.id.1859	0.00122072	20.6945
rs7269302	T	A	-0.0963981	0.0212007	9.04045e-06	17405	class.Clostridia.id.1859	0.00118645	20.6722
rs6797343	T	G	0.0592279	0.0134556	9.35647e-06	18340	class.Clostridia.id.1859	0.00105533	19.373
rs13421739	G	C	0.0888472	0.0179655	9.54199e-06	18340	class.Clostridia.id.1859	0.00133178	24.4547
rs719099	G	A	0.0778402	0.0155815	5.43317e-07	17687	class.Coriobacteriia.id.809	0.00140904	24.954
rs240104	C	T	-0.0603429	0.0126849	1.51603e-06	17577	class.Coriobacteriia.id.809	0.0012858	22.6271
rs11250875	C	T	0.06075	0.0130939	4.82844e-06	17690	class.Coriobacteriia.id.809	0.00121534	21.5232
rs34739816	T	G	0.0965017	0.0207666	3.88358e-06	16593	class.Coriobacteriia.id.809	0.00129972	21.5917
rs76779974	G	C	0.0774888	0.0171877	5.63091e-06	16419	class.Coriobacteriia.id.809	0.0012364	20.3231
rs80046645	G	C	0.25584	0.0561995	4.65689e-06	3204	class.Coriobacteriia.id.809	0.00642656	20.7109
rs1816223	G	A	-0.0586265	0.0129006	4.84114e-06	17688	class.Coriobacteriia.id.809	0.00116623	20.65
rs67561917	G	A	-0.0714367	0.0154113	5.39129e-06	17333	class.Coriobacteriia.id.809	0.00123808	21.4838
rs3025411	G	A	0.0926543	0.0209468	8.26912e-06	15671	class.Coriobacteriia.id.809	0.00124698	19.5632
rs11656361	C	A	0.0773006	0.017553	8.02017e-06	16665	class.Coriobacteriia.id.809	0.0011624	19.3915
rs1397793	A	G	-0.0498855	0.0112446	9.77381e-06	17527	class.Coriobacteriia.id.809	0.00112166	19.6792
rs11073596	G	T	0.0510212	0.0114339	8.14449e-06	17527	class.Coriobacteriia.id.809	0.00113478	19.9096
rs2442778	A	G	-0.116408	0.0258545	9.02703e-06	13472	class.Coriobacteriia.id.809	0.00150249	20.2689
rs62448869	A	T	-0.0486059	0.0108982	7.87276e-06	17527	class.Coriobacteriia.id.809	0.00113362	19.8892
rs13307134	T	C	0.0565686	0.0126265	7.79931e-06	17527	class.Coriobacteriia.id.809	0.00114388	20.0695
rs12974142	A	G	0.0789796	0.0177205	8.51232e-06	17413	class.Coriobacteriia.id.809	0.00113949	19.8623
rs8010111	A	G	-0.103377	0.0229286	6.89624e-06	15996	class.Coriobacteriia.id.809	0.00126919	20.3253
rs6058181	T	C	0.0825716	0.0165958	3.39554e-07	15100	class.Deltaproteobacteria.id.3087	0.00163672	24.7518
rs4506934	T	C	-0.0936514	0.02012	3.58887e-06	15061	class.Deltaproteobacteria.id.3087	0.00143646	21.6627
rs17791387	G	A	-0.0735881	0.0154246	1.60223e-06	15071	class.Deltaproteobacteria.id.3087	0.00150796	22.7577
rs2838334	A	G	0.0561722	0.0124124	5.44551e-06	15168	class.Deltaproteobacteria.id.3087	0.00134839	20.4774
rs9928243	A	C	-0.0538457	0.0117718	5.02081e-06	15167	class.Deltaproteobacteria.id.3087	0.00137759	20.9199
rs11599763	C	T	-0.0544219	0.0117397	3.94123e-06	15168	class.Deltaproteobacteria.id.3087	0.00141479	21.4872
rs112381107	T	C	0.206594	0.0456908	4.63054e-06	4457	class.Deltaproteobacteria.id.3087	0.00456613	20.4354
rs17084793	A	G	-0.0710762	0.015953	5.68634e-06	15164	class.Deltaproteobacteria.id.3087	0.00130732	19.8475
rs2692012	G	A	0.110335	0.0253336	3.14186e-06	13104	class.Deltaproteobacteria.id.3087	0.00144544	18.9656
rs1035691	G	A	-0.055176	0.0121602	9.65172e-06	15168	class.Deltaproteobacteria.id.3087	0.00135551	20.5856
rs62020470	G	A	-0.0585411	0.0129358	4.85084e-06	15168	class.Deltaproteobacteria.id.3087	0.0013484	20.4774
rs16851319	C	G	-0.0705516	0.0150849	5.67888e-06	15154	class.Deltaproteobacteria.id.3087	0.00144136	21.871
rs3935584	T	C	-0.0523485	0.011566	7.50121e-06	15166	class.Deltaproteobacteria.id.3087	0.0013489	20.4824
rs55744759	G	A	-0.0779693	0.0170738	7.3137e-06	15168	class.Deltaproteobacteria.id.3087	0.00137297	20.851
rs62504403	T	C	0.0681159	0.0127883	1.12265e-07	16981	class.Erysipelotrichia.id.2147	0.00166794	28.3673
rs7234058	C	T	-0.0945759	0.0194091	9.12341e-07	16874	class.Erysipelotrichia.id.2147	0.00140515	23.741
rs17530232	G	A	0.10305	0.0224648	2.79123e-06	16622	class.Erysipelotrichia.id.2147	0.00126433	21.0397
rs2300774	A	G	0.0524152	0.0106784	8.95466e-07	18216	class.Erysipelotrichia.id.2147	0.00132092	24.0911
rs35161940	C	T	-0.0806041	0.0167641	1.8451e-06	18213	class.Erysipelotrichia.id.2147	0.00126771	23.1157
rs10781552	T	C	-0.0552212	0.0116074	2.33114e-06	17789	class.Erysipelotrichia.id.2147	0.00127068	22.6304
rs8003149	T	C	0.0538798	0.0116888	4.08475e-06	18213	class.Erysipelotrichia.id.2147	0.00116526	21.2454
rs4078432	T	C	-0.0608929	0.0133764	4.23104e-06	17789	class.Erysipelotrichia.id.2147	0.00116359	20.7209
rs1074800	G	A	0.0492438	0.010887	6.14583e-06	17789	class.Erysipelotrichia.id.2147	0.00114877	20.4567
rs56970041	G	T	0.0724144	0.0164471	5.40344e-06	18217	class.Erysipelotrichia.id.2147	0.001063	19.3832
rs7826267	G	T	-0.0839071	0.0199131	9.28449e-06	17586	class.Erysipelotrichia.id.2147	0.00100859	17.753
rs1884466	T	C	-0.0475363	0.0106939	9.52701e-06	18205	class.Erysipelotrichia.id.2147	0.00108423	19.7576
rs290833	G	T	-0.0497374	0.0111376	8.029e-06	17789	class.Erysipelotrichia.id.2147	0.0011198	19.9402
rs6706173	C	A	0.074251	0.0146392	1.99495e-07	16020	class.Gammaproteobacteria.id.3303	0.00160328	25.7225
rs11181912	A	G	-0.0579153	0.0118796	9.94762e-07	16017	class.Gammaproteobacteria.id.3303	0.00148168	23.7643
rs79795896	G	A	-0.15921	0.0351373	7.92404e-06	7577	class.Gammaproteobacteria.id.3303	0.00270228	20.5253
rs2234691	C	T	0.0762905	0.0171962	8.39264e-06	16011	class.Gammaproteobacteria.id.3303	0.00122779	19.6799
rs6469506	A	T	0.0541424	0.0116333	3.28982e-06	16023	class.Gammaproteobacteria.id.3303	0.00135001	21.6578
rs12404135	G	A	-0.0788843	0.0172415	8.89485e-06	15231	class.Gammaproteobacteria.id.3303	0.00137248	20.9302
rs9973122	A	T	0.0740614	0.0162596	6.77007e-06	15650	class.Gammaproteobacteria.id.3303	0.00132395	20.7447
rs9494710	T	C	-0.0549673	0.0120924	4.54607e-06	15650	class.Gammaproteobacteria.id.3303	0.00131855	20.6599
rs75101789	T	C	0.0729012	0.0163003	8.78789e-06	16024	class.Gammaproteobacteria.id.3303	0.00124672	19.9998
rs2825714	G	A	-0.13741	0.0289246	1.72211e-06	4734	class.Lentisphaeria.id.2250	0.00474471	22.559
rs17114848	A	G	0.152377	0.0324332	4.05865e-06	4734	class.Lentisphaeria.id.2250	0.004641	22.0636
rs77599476	G	A	0.230292	0.0480168	1.86133e-06	3722	class.Lentisphaeria.id.2250	0.00614212	22.9899
rs11770843	T	C	0.109431	0.0234879	1.90729e-06	4705	class.Lentisphaeria.id.2250	0.00459233	21.6974
rs72640280	G	A	0.220207	0.0486196	5.18035e-06	3816	class.Lentisphaeria.id.2250	0.0053469	20.5027
rs62570196	T	C	-0.21635	0.0439866	1.07926e-06	3712	class.Lentisphaeria.id.2250	0.00647509	24.1792
rs2731834	G	C	0.109438	0.023693	4.24358e-06	4733	class.Lentisphaeria.id.2250	0.00448751	21.3261
rs2031282	G	A	0.122369	0.0270329	4.3826e-06	4734	class.Lentisphaeria.id.2250	0.00430972	20.4819
rs1002941	A	G	0.105025	0.0233484	8.14836e-06	4734	class.Lentisphaeria.id.2250	0.00425588	20.2249
rs73113483	A	T	-0.131217	0.0288713	8.66341e-06	4718	class.Lentisphaeria.id.2250	0.00435905	20.6473
rs9864379	C	T	-0.159735	0.0292553	5.3606e-08	5777	class.Melainabacteria.id.1589	0.00513394	29.8015
rs11150282	C	T	0.0989487	0.0196972	6.02892e-07	5873	class.Melainabacteria.id.1589	0.0042785	25.227
rs16851659	C	G	-0.0896103	0.0186432	1.27487e-06	5884	class.Melainabacteria.id.1589	0.0039111	23.0954
rs73074665	T	A	0.166216	0.0355728	2.86608e-06	5758	class.Melainabacteria.id.1589	0.00377741	21.8252
rs4129395	A	G	0.0896187	0.0185106	1.48056e-06	5887	class.Melainabacteria.id.1589	0.00396586	23.432
rs79790072	C	T	0.226722	0.0487841	3.29009e-06	4107	class.Melainabacteria.id.1589	0.00523152	21.5883
rs10738747	A	G	0.0814624	0.0184409	9.95804e-06	5884	class.Melainabacteria.id.1589	0.00330551	19.5075
rs1221147	A	T	0.123968	0.0278958	7.10737e-06	5768	class.Melainabacteria.id.1589	0.00341217	19.742
rs113884518	C	T	-0.205352	0.0454982	8.0567e-06	4442	class.Melainabacteria.id.1589	0.00456503	20.3617
rs789069	C	A	-0.103539	0.0234287	6.84635e-06	5879	class.Melainabacteria.id.1589	0.00331109	19.5239
rs367480	A	G	-0.083758	0.0185796	8.19925e-06	5887	class.Melainabacteria.id.1589	0.00344025	20.3157
rs28678345	C	T	0.214848	0.0470878	6.69088e-06	4323	class.Melainabacteria.id.1589	0.00479265	20.8088
rs10148250	A	G	0.0861928	0.0193381	8.67135e-06	5453	class.Melainabacteria.id.1589	0.00362995	19.859
rs10202904	G	T	-0.121754	0.0235357	3.0143e-07	3695	class.Methanobacteria.id.119	0.00719054	26.747
rs73457410	G	A	0.21534	0.0436695	1.40855e-06	3498	class.Methanobacteria.id.119	0.0069034	24.3021
rs6776814	C	T	-0.199566	0.0411825	1.63062e-06	3385	class.Methanobacteria.id.119	0.00688948	23.4688
rs894996	A	C	0.216999	0.0449076	1.87557e-06	3582	class.Methanobacteria.id.119	0.00647634	23.3364
rs75208022	T	C	-0.227245	0.048763	5.92103e-06	3203	class.Methanobacteria.id.119	0.00673465	21.7038
rs12825290	G	C	-0.216781	0.0493496	6.07567e-06	3144	class.Methanobacteria.id.119	0.00610007	19.2841
rs56131665	A	G	0.178661	0.039298	6.17992e-06	3572	class.Methanobacteria.id.119	0.00575311	20.6574
rs11018665	T	A	0.111465	0.0250516	6.51864e-06	3698	class.Methanobacteria.id.119	0.00532506	19.7868
rs4257531	A	G	0.164498	0.0364959	7.44344e-06	3162	class.Methanobacteria.id.119	0.00638397	20.303
rs6508769	C	T	0.153519	0.0344519	8.22529e-06	3319	class.Methanobacteria.id.119	0.00594705	19.8444
rs73068003	T	G	-0.15814	0.0351803	8.44583e-06	3692	class.Methanobacteria.id.119	0.0054432	20.1953
rs10424197	A	G	-0.111274	0.0247517	9.27887e-06	3698	class.Methanobacteria.id.119	0.00543558	20.1997
rs74603314	C	T	0.221639	0.0462918	1.55689e-06	4499	class.Mollicutes.id.3920	0.00506947	22.9136
rs10108398	A	G	0.0769142	0.0153953	1.09e-06	10932	class.Mollicutes.id.3920	0.00227797	24.9551
rs11890098	G	A	0.074438	0.0153389	9.56571e-07	11392	class.Mollicutes.id.3920	0.00206304	23.5466
rs72901605	C	T	-0.0841852	0.0178119	3.2579e-06	10526	class.Mollicutes.id.3920	0.00211771	22.3341
rs3768491	G	A	-0.0681052	0.0149061	4.23352e-06	11002	class.Mollicutes.id.3920	0.00189381	20.8715
rs17214486	A	C	0.06099	0.0135623	6.60866e-06	11387	class.Mollicutes.id.3920	0.00177285	20.2198
rs12566890	G	T	-0.101147	0.0230978	3.65095e-06	11371	class.Mollicutes.id.3920	0.00168358	19.1729
rs78169027	G	A	-0.108283	0.0237289	5.8761e-06	10542	class.Mollicutes.id.3920	0.00197144	20.8201
rs4885016	C	T	-0.0819606	0.0181628	7.26986e-06	11388	class.Mollicutes.id.3920	0.00178493	20.3596
rs28537087	A	G	0.0820873	0.0188312	8.07399e-06	11382	class.Mollicutes.id.3920	0.00166669	18.9986
rs2464826	C	A	0.0944239	0.0211806	8.39505e-06	10998	class.Mollicutes.id.3920	0.0018038	19.8705
rs6043847	C	T	-0.114937	0.0248606	4.55476e-06	11130	class.Mollicutes.id.3920	0.00191677	21.3707
rs1643968	C	T	-0.0565284	0.0112298	4.14596e-07	18170	class.Negativicutes.id.2164	0.00139261	25.3362
rs60274479	C	T	-0.0659623	0.0134137	1.1623e-06	17610	class.Negativicutes.id.2164	0.00137132	24.1794
rs13086907	A	G	0.0625312	0.0131735	1.95488e-06	18163	class.Negativicutes.id.2164	0.00123898	22.5291
rs73232831	A	G	-0.151829	0.0314932	1.87452e-06	9382	class.Negativicutes.id.2164	0.00247119	23.2372
rs71405394	A	G	-0.114178	0.02405	2.16631e-06	13861	class.Negativicutes.id.2164	0.00162343	22.5358
rs61249479	C	A	0.0777075	0.0168628	2.95471e-06	18165	class.Negativicutes.id.2164	0.00116768	21.2333
rs1447205	C	G	-0.0502053	0.0108382	2.93324e-06	18165	class.Negativicutes.id.2164	0.00117988	21.4554
rs4722181	G	T	0.0501306	0.0105798	2.00112e-06	18163	class.Negativicutes.id.2164	0.0012346	22.4493
rs4463806	C	T	-0.0543966	0.0129365	7.80662e-06	18160	class.Negativicutes.id.2164	0.000972681	17.6791
rs9423647	A	G	0.047817	0.0105282	6.06114e-06	18164	class.Negativicutes.id.2164	0.00113436	20.6257
rs2834062	G	A	0.0489057	0.0108842	8.4392e-06	18171	class.Negativicutes.id.2164	0.00110986	20.1874
rs1649999	G	A	0.0748989	0.0166458	7.5812e-06	18036	class.Negativicutes.id.2164	0.00112128	20.2439
rs1135612	A	G	0.0529785	0.0119177	9.26307e-06	18164	class.Negativicutes.id.2164	0.00108676	19.7592
rs11729256	C	T	0.0749798	0.0150177	6.7309e-07	11861	class.Verrucomicrobiae.id.4029	0.00209725	24.9235
rs4936098	G	A	0.0648843	0.0135928	1.12221e-06	11858	class.Verrucomicrobiae.id.4029	0.00191785	22.7817
rs9349825	G	A	-0.0704036	0.0147128	2.53687e-06	11858	class.Verrucomicrobiae.id.4029	0.0019273	22.8942
rs74542928	C	T	0.112164	0.0236422	1.63222e-06	11216	class.Verrucomicrobiae.id.4029	0.00200272	22.5036
rs2602429	T	C	0.0746844	0.0156194	2.58297e-06	11690	class.Verrucomicrobiae.id.4029	0.00195194	22.8589
rs4242783	A	G	0.0689292	0.0147693	2.63612e-06	11690	class.Verrucomicrobiae.id.4029	0.00185979	21.7777
rs11184341	C	G	0.0655342	0.0142231	4.13405e-06	11864	class.Verrucomicrobiae.id.4029	0.00178625	21.2264
rs61779207	A	G	-0.0758309	0.0167762	6.72285e-06	11591	class.Verrucomicrobiae.id.4029	0.00175963	20.4283
rs117107102	G	A	0.204683	0.0431573	2.91821e-06	4975	class.Verrucomicrobiae.id.4029	0.00450094	22.4844
rs12908520	A	G	0.0618926	0.0130946	2.17163e-06	11863	class.Verrucomicrobiae.id.4029	0.00187966	22.3366
rs111862613	C	T	0.090699	0.0196746	3.73846e-06	11621	class.Verrucomicrobiae.id.4029	0.00182539	21.248
rs941682	A	G	-0.0631436	0.0143767	9.61003e-06	11809	class.Verrucomicrobiae.id.4029	0.00163086	19.287
rs6923842	C	T	-0.0796106	0.0169192	2.21303e-06	11904	family.Acidaminococcaceae.id.2166	0.00185644	22.1364
rs6589457	G	A	0.165911	0.0349516	2.31508e-06	7386	family.Acidaminococcaceae.id.2166	0.00304147	22.5267
rs2933324	G	A	-0.0662557	0.0140257	2.23676e-06	12525	family.Acidaminococcaceae.id.2166	0.00177848	22.3116
rs262812	C	T	-0.065675	0.0142257	3.24906e-06	12099	family.Acidaminococcaceae.id.2166	0.0017585	21.31
rs74540770	A	G	-0.108969	0.0243533	7.08804e-06	10606	family.Acidaminococcaceae.id.2166	0.00188418	20.0175
rs6427992	C	G	-0.0595857	0.01296	4.24324e-06	12527	family.Acidaminococcaceae.id.2166	0.00168458	21.135
rs45497800	C	T	-0.117863	0.0257351	5.86428e-06	11316	family.Acidaminococcaceae.id.2166	0.00185014	20.9713
rs78702810	C	T	-0.143755	0.0323244	9.16468e-06	7992	family.Acidaminococcaceae.id.2166	0.00246864	19.7733
rs35011108	G	A	0.241826	0.0503796	1.8267e-06	3630	family.Actinomycetaceae.id.421	0.00630729	23.0281
rs2889192	T	G	0.0887537	0.0195009	3.64417e-06	7710	family.Actinomycetaceae.id.421	0.00267945	20.7087
rs34583783	T	G	0.123756	0.026427	5.47971e-06	7710	family.Actinomycetaceae.id.421	0.00283627	21.9242
rs58484246	C	T	0.0761407	0.0169007	6.12428e-06	7710	family.Actinomycetaceae.id.421	0.00262561	20.2915
rs4073240	A	G	0.0747546	0.0164684	6.05333e-06	7710	family.Actinomycetaceae.id.421	0.0026654	20.5998
rs62191117	G	A	0.0684302	0.0133636	2.75943e-07	16688	family.Alcaligenaceae.id.2875	0.00156878	26.2178
rs9537886	C	A	-0.0570888	0.0110683	2.35108e-07	16807	family.Alcaligenaceae.id.2875	0.0015804	26.6007
rs4033856	T	C	0.081834	0.0168931	1.02902e-06	15623	family.Alcaligenaceae.id.2875	0.0014998	23.4635
rs67737557	G	C	0.0738409	0.0151678	1.03742e-06	15876	family.Alcaligenaceae.id.2875	0.0014906	23.6971
rs17000015	T	A	-0.0609257	0.0125363	1.12719e-06	16377	family.Alcaligenaceae.id.2875	0.00144013	23.6161
rs2367850	C	G	0.0629104	0.0131712	1.84631e-06	16377	family.Alcaligenaceae.id.2875	0.00139109	22.8108
rs7638039	C	T	0.0603335	0.0127779	2.70479e-06	16791	family.Alcaligenaceae.id.2875	0.00132601	22.2919
rs62395635	C	T	0.110583	0.0238514	3.34696e-06	14802	family.Alcaligenaceae.id.2875	0.00145009	21.4926
rs112159068	T	A	0.131484	0.0281089	3.56484e-06	11656	family.Alcaligenaceae.id.2875	0.00187368	21.8768
rs6969323	C	A	-0.0593564	0.0129137	3.88581e-06	16810	family.Alcaligenaceae.id.2875	0.00125523	21.1244
rs7302582	C	G	-0.106817	0.023298	3.33554e-06	15113	family.Alcaligenaceae.id.2875	0.00138894	21.0175
rs1153990	G	A	-0.058727	0.0128306	5.96787e-06	16808	family.Alcaligenaceae.id.2875	0.00124488	20.9475
rs9964679	G	A	0.0537051	0.0116008	4.47389e-06	16810	family.Alcaligenaceae.id.2875	0.00127331	21.429
rs112135816	G	T	-0.0775052	0.0171554	5.27662e-06	15545	family.Alcaligenaceae.id.2875	0.0013113	20.4083
rs147968	T	C	0.0489475	0.0110321	9.12701e-06	16810	family.Alcaligenaceae.id.2875	0.00116969	19.6831
rs74776516	G	T	-0.0944052	0.0213287	6.85049e-06	14502	family.Alcaligenaceae.id.2875	0.00134912	19.5887
rs28480294	C	T	-0.0516967	0.0115503	6.606e-06	16377	family.Alcaligenaceae.id.2875	0.00122172	20.0301
rs6795673	T	C	0.0538565	0.0105251	3.37909e-07	18301	family.Bacteroidaceae.id.917	0.00142865	26.1803
rs28757219	A	T	0.0818398	0.0170319	1.2942e-06	14833	family.Bacteroidaceae.id.917	0.00155418	23.0859
rs9507307	T	C	0.0604456	0.0129128	2.1271e-06	18184	family.Bacteroidaceae.id.917	0.00120359	21.91
rs66474973	T	G	0.0812515	0.0164479	6.80966e-07	17405	family.Bacteroidaceae.id.917	0.0014001	24.4001
rs11585893	G	A	-0.0740746	0.0147633	1.79511e-06	17821	family.Bacteroidaceae.id.917	0.00141067	25.1722
rs495004	G	C	-0.0607475	0.0129865	3.42092e-06	17707	family.Bacteroidaceae.id.917	0.00123421	21.8787
rs17619981	G	T	0.0880978	0.0187002	2.68683e-06	15801	family.Bacteroidaceae.id.917	0.00140263	22.1913
rs2023437	C	T	-0.0782325	0.0167634	5.01824e-06	17484	family.Bacteroidaceae.id.917	0.00124414	21.7771
rs66710942	T	C	0.0488038	0.0107412	5.86259e-06	17821	family.Bacteroidaceae.id.917	0.00115709	20.642
rs13207588	G	A	-0.059205	0.0131195	7.48504e-06	17707	family.Bacteroidaceae.id.917	0.00114879	20.3627
rs2366421	A	T	-0.0528153	0.0117124	7.64945e-06	18299	family.Bacteroidaceae.id.917	0.00110998	20.3319
rs1340391	C	T	-0.0592004	0.0132244	6.7301e-06	18302	family.Bacteroidaceae.id.917	0.00109376	20.0377
rs738193	C	T	0.0847328	0.0165856	3.82163e-07	7778	family.BacteroidalesS24.7group.id.11173	0.0033444	26.0933
rs941000	T	C	0.0850266	0.0163382	3.15557e-07	7778	family.BacteroidalesS24.7group.id.11173	0.00346994	27.0762
rs689695	A	C	0.0814578	0.0167057	1.28039e-06	7954	family.BacteroidalesS24.7group.id.11173	0.00298027	23.7699
rs17043785	C	T	-0.176187	0.0347133	5.11837e-07	5208	family.BacteroidalesS24.7group.id.11173	0.004922	25.7507
rs10872669	G	A	-0.123071	0.0275665	9.4901e-06	7368	family.BacteroidalesS24.7group.id.11173	0.00269787	19.9263
rs12748533	T	G	-0.0821108	0.0172701	2.59019e-06	7948	family.BacteroidalesS24.7group.id.11173	0.0028361	22.5998
rs6831034	A	T	-0.0956546	0.0205228	6.10396e-06	7576	family.BacteroidalesS24.7group.id.11173	0.00285927	21.7182
rs61508842	C	T	0.122574	0.0272389	7.82782e-06	7576	family.BacteroidalesS24.7group.id.11173	0.00266577	20.2445
rs78609301	G	A	-0.0867065	0.0195709	7.09297e-06	7953	family.BacteroidalesS24.7group.id.11173	0.00246197	19.6234
rs11135366	G	C	0.0842142	0.0183739	8.77822e-06	7953	family.BacteroidalesS24.7group.id.11173	0.00263446	21.0019
rs7217209	T	C	0.0843019	0.0187308	8.42937e-06	7745	family.BacteroidalesS24.7group.id.11173	0.00260859	20.2512
rs182549	T	C	0.11707	0.0126703	5.942e-20	14915	family.Bifidobacteriaceae.id.433	0.0056913	85.3602
rs7322849	C	T	0.110676	0.0200996	1.74032e-08	14915	family.Bifidobacteriaceae.id.433	0.00202874	30.3161
rs76671854	G	C	-0.0892981	0.0183177	1.03632e-06	13923	family.Bifidobacteriaceae.id.433	0.001704	23.7619
rs4957061	C	T	0.0569873	0.0116907	1.1517e-06	14795	family.Bifidobacteriaceae.id.433	0.00160347	23.7582
rs10841473	C	G	-0.0613031	0.0128844	2.28067e-06	14914	family.Bifidobacteriaceae.id.433	0.00151559	22.6347
rs4567981	A	T	0.0577763	0.0117388	8.88054e-07	14795	family.Bifidobacteriaceae.id.433	0.00163465	24.2209
rs13020688	A	G	0.0584045	0.0122081	1.57375e-06	14795	family.Bifidobacteriaceae.id.433	0.00154457	22.8841
rs677208	C	G	0.0728589	0.0164821	6.0011e-06	14915	family.Bifidobacteriaceae.id.433	0.00130843	19.5382
rs12446429	C	T	0.0810099	0.019073	8.52886e-06	14008	family.Bifidobacteriaceae.id.433	0.00128618	18.0374
rs540489	G	T	-0.0632518	0.013817	5.36811e-06	14688	family.Bifidobacteriaceae.id.433	0.00142475	20.9538
rs857444	T	C	0.0553965	0.0120669	3.82492e-06	14914	family.Bifidobacteriaceae.id.433	0.00141112	21.0723
rs10857328	A	T	0.0562	0.0126395	7.24135e-06	14915	family.Bifidobacteriaceae.id.433	0.00132377	19.7676
rs10831953	A	G	0.0537537	0.0123746	9.94742e-06	14915	family.Bifidobacteriaceae.id.433	0.00126352	18.8668
rs7174549	T	C	0.0551726	0.0124655	6.8678e-06	14915	family.Bifidobacteriaceae.id.433	0.00131171	19.5872
rs73797465	G	T	-0.0942612	0.0208421	4.8495e-06	14795	family.Bifidobacteriaceae.id.433	0.0013806	20.4514
rs10496759	C	G	0.0637133	0.0144305	8.79796e-06	14914	family.Bifidobacteriaceae.id.433	0.00130537	19.4912
rs55888705	G	A	0.053673	0.0120586	8.66208e-06	14914	family.Bifidobacteriaceae.id.433	0.00132662	19.8088
rs6899771	G	A	-0.0914312	0.0202604	7.27995e-06	14150	family.Bifidobacteriaceae.id.433	0.00143719	20.3626
rs62573205	A	G	-0.0654804	0.0133503	1.48853e-06	16838	family.Christensenellaceae.id.1866	0.00142669	24.0541
rs870002	T	C	0.0488951	0.0109817	6.54323e-06	16847	family.Christensenellaceae.id.1866	0.00117533	19.8217
rs12657403	G	A	0.078108	0.0171887	5.59276e-06	16245	family.Christensenellaceae.id.1866	0.00126951	20.6468
rs117186816	A	G	-0.206476	0.0436362	6.51964e-06	4310	family.Christensenellaceae.id.1866	0.00516792	22.379
rs9608766	C	T	-0.0682134	0.01496	3.33084e-06	16185	family.Christensenellaceae.id.1866	0.00128295	20.7886
rs4076564	A	G	-0.188623	0.039209	8.06105e-06	3730	family.Christensenellaceae.id.1866	0.00616627	23.1305
rs4805124	G	C	0.0486508	0.0109067	8.36272e-06	16847	family.Christensenellaceae.id.1866	0.00117966	19.8949
rs72706624	T	G	0.0882626	0.0197575	6.3775e-06	14869	family.Christensenellaceae.id.1866	0.00134037	19.9541
rs77867022	T	G	-0.160443	0.0379589	8.81983e-06	4033	family.Christensenellaceae.id.1866	0.00441031	17.8567
rs7211194	T	C	0.0492094	0.0110916	9.93998e-06	16436	family.Christensenellaceae.id.1866	0.00119616	19.6812
rs892686	G	A	0.0506107	0.0109651	4.12367e-06	16847	family.Christensenellaceae.id.1866	0.00126296	21.3015
rs12380890	G	A	-0.0503972	0.0111047	5.78132e-06	16846	family.Christensenellaceae.id.1866	0.00122115	20.5942
rs12186080	A	G	0.0748236	0.016246	5.33957e-06	14244	family.Clostridiaceae1.id.1869	0.00148699	21.2092
rs2795528	A	G	-0.180969	0.0390911	3.80626e-06	6411	family.Clostridiaceae1.id.1869	0.00333179	21.4248
rs550843	C	T	-0.0734787	0.0168383	7.09119e-06	14234	family.Clostridiaceae1.id.1869	0.00133603	19.0399
rs12341505	A	G	0.0814503	0.0179338	4.54486e-06	14250	family.Clostridiaceae1.id.1869	0.00144543	20.6243
rs4723021	C	T	-0.106376	0.0241944	7.42147e-06	13682	family.Clostridiaceae1.id.1869	0.0014109	19.3284
rs881532	G	A	-0.0533035	0.0119011	7.89662e-06	14250	family.Clostridiaceae1.id.1869	0.00140577	20.0576
rs2817172	T	C	0.0563367	0.012392	5.27026e-06	13789	family.Clostridiaceae1.id.1869	0.00149663	20.665
rs10875374	T	C	-0.0536759	0.0119436	8.09821e-06	14253	family.Clostridiaceae1.id.1869	0.00141504	20.1943
rs12490337	G	C	-0.0616944	0.013693	6.90518e-06	14253	family.Clostridiaceae1.id.1869	0.00142223	20.297
rs62397761	G	A	0.0615805	0.0136198	9.07706e-06	14248	family.Clostridiaceae1.id.1869	0.00143274	20.4401
rs56188186	G	A	0.0967774	0.0217471	8.24444e-06	13218	family.Clostridiaceae1.id.1869	0.00149598	19.8006
rs55682560	T	C	-0.131519	0.0261319	4.97034e-07	9183	family.ClostridialesvadinBB60group.id.11286	0.00275079	25.3247
rs9979874	C	G	-0.0738925	0.0150911	1.05271e-06	10506	family.ClostridialesvadinBB60group.id.11286	0.00227682	23.9703
rs28691777	T	C	0.137134	0.0266996	6.95697e-07	10199	family.ClostridialesvadinBB60group.id.11286	0.00257988	26.375
rs6588624	A	G	-0.0662317	0.0138147	1.79287e-06	10512	family.ClostridialesvadinBB60group.id.11286	0.00218181	22.981
rs7538034	G	T	-0.078598	0.0165982	2.36706e-06	10420	family.ClostridialesvadinBB60group.id.11286	0.00214733	22.419
rs66714985	C	A	0.116908	0.0252447	4.85334e-06	10512	family.ClostridialesvadinBB60group.id.11286	0.00203599	21.442
rs118104867	T	C	0.214464	0.0455098	3.43598e-06	4095	family.ClostridialesvadinBB60group.id.11286	0.00539382	22.1966
rs2191834	T	G	0.0746375	0.0159136	2.50195e-06	10511	family.ClostridialesvadinBB60group.id.11286	0.00208845	21.9935
rs7725895	G	A	-0.116224	0.0240367	3.94356e-06	10512	family.ClostridialesvadinBB60group.id.11286	0.00221916	23.3753
rs7226487	G	A	-0.0643682	0.0138701	3.58282e-06	10505	family.ClostridialesvadinBB60group.id.11286	0.00204595	21.5327
rs10517600	G	T	0.0626993	0.0139364	6.82768e-06	10512	family.ClostridialesvadinBB60group.id.11286	0.00192177	20.2367
rs17121075	A	G	0.0769254	0.0172234	7.91417e-06	10512	family.ClostridialesvadinBB60group.id.11286	0.00189407	19.9444
rs10904722	T	C	-0.0672314	0.0147123	5.04837e-06	10512	family.ClostridialesvadinBB60group.id.11286	0.0019826	20.8785
rs6755871	G	C	-0.0613825	0.0138976	9.33059e-06	10500	family.ClostridialesvadinBB60group.id.11286	0.00185445	19.5042
rs34088226	G	A	-0.117807	0.026924	7.66216e-06	9716	family.ClostridialesvadinBB60group.id.11286	0.00196662	19.1414
rs13409132	G	A	-0.165419	0.0352154	4.37231e-06	5913	family.ClostridialesvadinBB60group.id.11286	0.00371773	22.0575
rs989682	G	A	0.070194	0.0155364	6.8471e-06	10129	family.ClostridialesvadinBB60group.id.11286	0.00201121	20.4086
rs719099	G	A	0.0778402	0.0155815	5.43317e-07	17687	family.Coriobacteriaceae.id.811	0.00140904	24.954
rs240104	C	T	-0.0603429	0.0126849	1.51603e-06	17577	family.Coriobacteriaceae.id.811	0.0012858	22.6271
rs11250875	C	T	0.06075	0.0130939	4.82844e-06	17690	family.Coriobacteriaceae.id.811	0.00121534	21.5232
rs34739816	T	G	0.0965017	0.0207666	3.88358e-06	16593	family.Coriobacteriaceae.id.811	0.00129972	21.5917
rs76779974	G	C	0.0774888	0.0171877	5.63091e-06	16419	family.Coriobacteriaceae.id.811	0.0012364	20.3231
rs80046645	G	C	0.25584	0.0561995	4.65689e-06	3204	family.Coriobacteriaceae.id.811	0.00642656	20.7109
rs1816223	G	A	-0.0586265	0.0129006	4.84114e-06	17688	family.Coriobacteriaceae.id.811	0.00116623	20.65
rs67561917	G	A	-0.0714367	0.0154113	5.39129e-06	17333	family.Coriobacteriaceae.id.811	0.00123808	21.4838
rs3025411	G	A	0.0926543	0.0209468	8.26912e-06	15671	family.Coriobacteriaceae.id.811	0.00124698	19.5632
rs11656361	C	A	0.0773006	0.017553	8.02017e-06	16665	family.Coriobacteriaceae.id.811	0.0011624	19.3915
rs1397793	A	G	-0.0498855	0.0112446	9.77381e-06	17527	family.Coriobacteriaceae.id.811	0.00112166	19.6792
rs11073596	G	T	0.0510212	0.0114339	8.14449e-06	17527	family.Coriobacteriaceae.id.811	0.00113478	19.9096
rs2442778	A	G	-0.116408	0.0258545	9.02703e-06	13472	family.Coriobacteriaceae.id.811	0.00150249	20.2689
rs62448869	A	T	-0.0486059	0.0108982	7.87276e-06	17527	family.Coriobacteriaceae.id.811	0.00113362	19.8892
rs13307134	T	C	0.0565686	0.0126265	7.79931e-06	17527	family.Coriobacteriaceae.id.811	0.00114388	20.0695
rs12974142	A	G	0.0789796	0.0177205	8.51232e-06	17413	family.Coriobacteriaceae.id.811	0.00113949	19.8623
rs8010111	A	G	-0.103377	0.0229286	6.89624e-06	15996	family.Coriobacteriaceae.id.811	0.00126919	20.3253
rs72731813	T	C	-0.149751	0.0293415	2.75777e-07	7786	family.Defluviitaleaceae.id.1924	0.00333434	26.0414
rs4677103	G	A	0.0977203	0.0197033	9.42189e-07	8002	family.Defluviitaleaceae.id.1924	0.00306452	24.5915
rs55658617	C	T	0.177314	0.0361845	1.40608e-06	6676	family.Defluviitaleaceae.id.1924	0.003584	24.0056
rs9725395	G	A	-0.138357	0.0295185	3.4137e-06	8031	family.Defluviitaleaceae.id.1924	0.00272807	21.9636
rs17051335	T	C	-0.134314	0.0292201	4.58117e-06	8031	family.Defluviitaleaceae.id.1924	0.002624	21.1235
rs112893842	C	T	0.110761	0.0232545	2.75032e-06	8203	family.Defluviitaleaceae.id.1924	0.00275798	22.6807
rs28696126	T	A	-0.107106	0.0238173	5.56327e-06	7830	family.Defluviitaleaceae.id.1924	0.00257611	20.2179
rs1582238	C	T	0.0801923	0.0167061	1.692e-06	8002	family.Defluviitaleaceae.id.1924	0.00287123	23.036
rs1908593	C	T	0.070223	0.0156601	7.859e-06	8203	family.Defluviitaleaceae.id.1924	0.00244532	20.1032
rs9608282	G	T	0.139014	0.0299429	4.60831e-06	7736	family.Defluviitaleaceae.id.1924	0.00277846	21.5485
rs4344384	T	G	0.0708803	0.0156121	5.86011e-06	8200	family.Defluviitaleaceae.id.1924	0.00250741	20.6074
rs540220	C	T	-0.123954	0.0289814	9.48137e-06	7887	family.Defluviitaleaceae.id.1924	0.00231399	18.2881
rs6058181	T	C	0.0834742	0.0166111	2.69912e-07	15074	family.Desulfovibrionaceae.id.3169	0.00167245	25.2494
rs4506934	T	C	-0.0943381	0.020138	3.16043e-06	15035	family.Desulfovibrionaceae.id.3169	0.00145749	21.9424
rs2692012	G	A	0.114231	0.0253568	1.5639e-06	13080	family.Desulfovibrionaceae.id.3169	0.00154915	20.2913
rs11599763	C	T	-0.0555931	0.0117493	2.49704e-06	15142	family.Desulfovibrionaceae.id.3169	0.00147635	22.385
rs2838334	A	G	0.0571419	0.012423	3.82375e-06	15142	family.Desulfovibrionaceae.id.3169	0.0013953	21.1544
rs112381107	T	C	0.211435	0.0456962	2.81875e-06	4455	family.Desulfovibrionaceae.id.3169	0.00478262	21.3994
rs16851319	C	G	-0.0732697	0.0150964	2.39649e-06	15128	family.Desulfovibrionaceae.id.3169	0.0015547	23.553
rs17791387	G	A	-0.0729251	0.0154381	2.09678e-06	15045	family.Desulfovibrionaceae.id.3169	0.00148092	22.3106
rs9928243	A	C	-0.0541732	0.0117819	4.48478e-06	15141	family.Desulfovibrionaceae.id.3169	0.00139437	21.1389
rs7164160	T	A	-0.0574455	0.0129468	7.3435e-06	15142	family.Desulfovibrionaceae.id.3169	0.00129848	19.6846
rs3935584	T	C	-0.0525838	0.0115757	6.78137e-06	15140	family.Desulfovibrionaceae.id.3169	0.0013611	20.6324
rs72647048	C	T	-0.0770089	0.017089	9.60885e-06	15142	family.Desulfovibrionaceae.id.3169	0.00133931	20.3043
rs78143293	G	A	-0.0848521	0.0170415	1.19564e-06	13572	family.Enterobacteriaceae.id.3469	0.00182336	24.7882
rs111229068	T	A	0.110561	0.0241719	3.65356e-06	12350	family.Enterobacteriaceae.id.3469	0.00169114	20.9176
rs62210023	G	A	0.0606754	0.0130125	3.13163e-06	13515	family.Enterobacteriaceae.id.3469	0.00160616	21.739
rs504442	G	T	0.084159	0.0189479	5.17092e-06	13578	family.Enterobacteriaceae.id.3469	0.00145082	19.7249
rs80319214	G	C	0.0990404	0.0215877	6.95307e-06	12641	family.Enterobacteriaceae.id.3469	0.00166229	21.0446
rs11026530	C	T	0.0822408	0.0186379	9.42684e-06	13485	family.Enterobacteriaceae.id.3469	0.00144179	19.4678
rs2374342	A	C	0.0582927	0.0126195	4.51618e-06	13577	family.Enterobacteriaceae.id.3469	0.00156913	21.3345
rs79757635	A	C	0.0758597	0.0171286	9.31857e-06	13419	family.Enterobacteriaceae.id.3469	0.00145957	19.6117
rs35673018	A	G	0.0899642	0.0202934	7.63109e-06	13326	family.Enterobacteriaceae.id.3469	0.00147261	19.65
rs61973590	G	C	-0.0605392	0.0133696	8.5354e-06	13570	family.Enterobacteriaceae.id.3469	0.00150869	20.5008
rs4792380	T	A	0.115598	0.0257683	9.48974e-06	12763	family.Enterobacteriaceae.id.3469	0.00157431	20.1215
rs62504403	T	C	0.0681159	0.0127883	1.12265e-07	16981	family.Erysipelotrichaceae.id.2149	0.00166794	28.3673
rs7234058	C	T	-0.0945759	0.0194091	9.12341e-07	16874	family.Erysipelotrichaceae.id.2149	0.00140515	23.741
rs17530232	G	A	0.10305	0.0224648	2.79123e-06	16622	family.Erysipelotrichaceae.id.2149	0.00126433	21.0397
rs2300774	A	G	0.0524152	0.0106784	8.95466e-07	18216	family.Erysipelotrichaceae.id.2149	0.00132092	24.0911
rs35161940	C	T	-0.0806041	0.0167641	1.8451e-06	18213	family.Erysipelotrichaceae.id.2149	0.00126771	23.1157
rs10781552	T	C	-0.0552212	0.0116074	2.33114e-06	17789	family.Erysipelotrichaceae.id.2149	0.00127068	22.6304
rs8003149	T	C	0.0538798	0.0116888	4.08475e-06	18213	family.Erysipelotrichaceae.id.2149	0.00116526	21.2454
rs4078432	T	C	-0.0608929	0.0133764	4.23104e-06	17789	family.Erysipelotrichaceae.id.2149	0.00116359	20.7209
rs1074800	G	A	0.0492438	0.010887	6.14583e-06	17789	family.Erysipelotrichaceae.id.2149	0.00114877	20.4567
rs56970041	G	T	0.0724144	0.0164471	5.40344e-06	18217	family.Erysipelotrichaceae.id.2149	0.001063	19.3832
rs7826267	G	T	-0.0839071	0.0199131	9.28449e-06	17586	family.Erysipelotrichaceae.id.2149	0.00100859	17.753
rs1884466	T	C	-0.0475363	0.0106939	9.52701e-06	18205	family.Erysipelotrichaceae.id.2149	0.00108423	19.7576
rs290833	G	T	-0.0497374	0.0111376	8.029e-06	17789	family.Erysipelotrichaceae.id.2149	0.0011198	19.9402
rs2155352	G	A	-0.150538	0.0302319	6.63432e-07	3150	family.FamilyXI.id.1936	0.00780986	24.7789
rs697771	G	A	-0.117677	0.0251491	3.19372e-06	3152	family.FamilyXI.id.1936	0.00689836	21.8808
rs10759623	T	C	-0.162115	0.032151	5.78312e-07	3156	family.FamilyXI.id.1936	0.00799161	25.4086
rs11547158	G	A	-0.177599	0.0372795	2.70219e-06	3133	family.FamilyXI.id.1936	0.00719197	22.6812
rs488164	G	T	0.117998	0.025516	4.79785e-06	3149	family.FamilyXI.id.1936	0.00674544	21.3721
rs3733511	G	A	0.128253	0.0274718	3.38554e-06	3156	family.FamilyXI.id.1936	0.00685865	21.7816
rs6025153	C	G	0.118619	0.0261969	7.07084e-06	3130	family.FamilyXI.id.1936	0.00650767	20.4893
rs78222136	C	G	0.224835	0.0511672	8.41266e-06	3136	family.FamilyXI.id.1936	0.00611929	19.2959
rs17379710	C	T	-0.116383	0.0252125	3.97107e-06	3156	family.FamilyXI.id.1936	0.00670644	21.2949
rs2156611	C	T	-0.112486	0.0251099	9.42661e-06	3155	family.FamilyXI.id.1936	0.00632058	20.0555
rs6501525	G	A	0.0561559	0.0115587	1.23726e-06	16269	family.FamilyXIII.id.1957	0.00144871	23.6003
rs118170811	G	A	0.151619	0.0317112	1.80357e-06	9645	family.FamilyXIII.id.1957	0.00236457	22.8556
rs12643275	T	A	-0.0550907	0.0116474	2.41523e-06	16269	family.FamilyXIII.id.1957	0.00137322	22.369
rs1999289	T	A	-0.0637366	0.013927	2.53805e-06	16269	family.FamilyXIII.id.1957	0.00128572	20.9417
rs482905	T	G	0.0596528	0.012717	3.72345e-06	16737	family.FamilyXIII.id.1957	0.00131293	22.0008
rs3098182	T	G	0.0508511	0.011014	4.04024e-06	16731	family.FamilyXIII.id.1957	0.00127243	21.3136
rs6797051	T	C	-0.0805984	0.0171364	4.89281e-06	16737	family.FamilyXIII.id.1957	0.00131996	22.1188
rs66753613	A	G	0.0651136	0.0144251	8.08288e-06	16269	family.FamilyXIII.id.1957	0.00125083	20.3728
rs7514702	C	T	-0.0663236	0.0141626	3.91642e-06	16737	family.FamilyXIII.id.1957	0.0013086	21.9281
rs7076829	A	T	-0.0516394	0.0112313	4.76089e-06	16269	family.FamilyXIII.id.1957	0.00129771	21.1373
rs10404377	A	C	-0.0503183	0.011165	6.99027e-06	16269	family.FamilyXIII.id.1957	0.0012469	20.3086
rs4293737	G	A	-0.112091	0.0271305	8.38485e-06	5704	family.FamilyXIII.id.1957	0.00298364	17.0636
rs1887048	A	G	0.0579979	0.0129602	9.65391e-06	16717	family.FamilyXIII.id.1957	0.00119652	20.0239
rs12904405	G	A	-0.0851896	0.0192688	7.67412e-06	16643	family.FamilyXIII.id.1957	0.00117306	19.5438
rs9929145	A	G	-0.125721	0.0245233	2.83594e-07	15866	family.Lachnospiraceae.id.1987	0.00165376	26.2786
rs11755180	G	C	-0.049227	0.0104894	2.68982e-06	18333	family.Lachnospiraceae.id.1987	0.00119991	22.0221
rs35524804	C	T	-0.0607481	0.0125216	2.44999e-06	17859	family.Lachnospiraceae.id.1987	0.00131619	23.5342
rs11979110	C	T	-0.0500924	0.0105069	1.81843e-06	18339	family.Lachnospiraceae.id.1987	0.00123789	22.7274
rs79086868	C	T	0.0776723	0.0164472	3.01422e-06	17522	family.Lachnospiraceae.id.1987	0.00127119	22.2996
rs112040820	G	A	0.0549584	0.0117086	2.41836e-06	17512	family.Lachnospiraceae.id.1987	0.00125655	22.0298
rs2159863	G	A	-0.0585831	0.0128742	3.69557e-06	18340	family.Lachnospiraceae.id.1987	0.00112775	20.7041
rs11139361	C	T	0.0494463	0.0110503	4.26262e-06	18333	family.Lachnospiraceae.id.1987	0.00109096	20.0202
rs1205443	G	A	0.0501415	0.0112157	7.28844e-06	17779	family.Lachnospiraceae.id.1987	0.00112291	19.9844
rs7359994	C	T	-0.0503142	0.0112482	5.35899e-06	18340	family.Lachnospiraceae.id.1987	0.00108979	20.0065
rs146660815	C	T	-0.215114	0.0476778	6.53238e-06	4112	family.Lachnospiraceae.id.1987	0.00492614	20.3467
rs959845	T	C	-0.0493666	0.0107801	5.1695e-06	17859	family.Lachnospiraceae.id.1987	0.00117287	20.9686
rs10402491	T	C	0.0661701	0.014851	7.58351e-06	18334	family.Lachnospiraceae.id.1987	0.00108165	19.8503
rs13005175	G	A	0.0993483	0.0218395	8.37071e-06	16893	family.Lachnospiraceae.id.1987	0.00122348	20.6911
rs2910921	C	T	0.160302	0.035832	8.41974e-06	6549	family.Lachnospiraceae.id.1987	0.00304674	20.008
rs12760724	C	A	-0.0484566	0.0107934	7.26734e-06	18340	family.Lachnospiraceae.id.1987	0.00109777	20.1531
rs3127230	T	C	-0.0503537	0.0112201	6.20325e-06	18340	family.Lachnospiraceae.id.1987	0.00109697	20.1384
rs11841382	T	G	-0.0718128	0.017462	9.57773e-06	18340	family.Lachnospiraceae.id.1987	0.000921335	16.911
rs16861661	A	G	-0.193287	0.0379293	2.70131e-07	5385	family.Lactobacillaceae.id.1836	0.00479934	25.9595
rs921925	C	A	0.0999419	0.0201687	5.77195e-07	7053	family.Lactobacillaceae.id.1836	0.00346941	24.5479
rs768253	G	T	-0.0792344	0.0170604	3.60763e-06	7059	family.Lactobacillaceae.id.1836	0.00304635	21.5638
rs6092149	T	A	-0.0825646	0.0170282	1.38158e-06	7006	family.Lactobacillaceae.id.1836	0.00334444	23.5031
rs328312	A	T	0.082529	0.0168225	8.69117e-07	7051	family.Lactobacillaceae.id.1836	0.00340175	24.0608
rs11674854	T	C	-0.0830224	0.0175267	2.59545e-06	6750	family.Lactobacillaceae.id.1836	0.00331316	22.4315
rs77478751	G	A	-0.219178	0.0473566	5.95946e-06	3704	family.Lactobacillaceae.id.1836	0.00574984	21.409
rs74599091	G	A	0.191613	0.0425039	7.69522e-06	4951	family.Lactobacillaceae.id.1836	0.00408808	20.315
rs9345899	G	A	-0.124042	0.0278946	9.4459e-06	6602	family.Lactobacillaceae.id.1836	0.00298621	19.768
rs1590596	G	C	-0.10381	0.0220135	3.89936e-06	6750	family.Lactobacillaceae.id.1836	0.00328374	22.2317
rs1530559	A	G	0.0772453	0.0176921	9.65254e-06	6750	family.Lactobacillaceae.id.1836	0.00281615	19.057
rs62314653	A	C	0.177082	0.0392269	6.5919e-06	6016	family.Lactobacillaceae.id.1836	0.00337601	20.3721
rs10202904	G	T	-0.121754	0.0235357	3.0143e-07	3695	family.Methanobacteriaceae.id.121	0.00719054	26.747
rs73457410	G	A	0.21534	0.0436695	1.40855e-06	3498	family.Methanobacteriaceae.id.121	0.0069034	24.3021
rs6776814	C	T	-0.199566	0.0411825	1.63062e-06	3385	family.Methanobacteriaceae.id.121	0.00688948	23.4688
rs894996	A	C	0.216999	0.0449076	1.87557e-06	3582	family.Methanobacteriaceae.id.121	0.00647634	23.3364
rs75208022	T	C	-0.227245	0.048763	5.92103e-06	3203	family.Methanobacteriaceae.id.121	0.00673465	21.7038
rs12825290	G	C	-0.216781	0.0493496	6.07567e-06	3144	family.Methanobacteriaceae.id.121	0.00610007	19.2841
rs56131665	A	G	0.178661	0.039298	6.17992e-06	3572	family.Methanobacteriaceae.id.121	0.00575311	20.6574
rs11018665	T	A	0.111465	0.0250516	6.51864e-06	3698	family.Methanobacteriaceae.id.121	0.00532506	19.7868
rs4257531	A	G	0.164498	0.0364959	7.44344e-06	3162	family.Methanobacteriaceae.id.121	0.00638397	20.303
rs6508769	C	T	0.153519	0.0344519	8.22529e-06	3319	family.Methanobacteriaceae.id.121	0.00594705	19.8444
rs73068003	T	G	-0.15814	0.0351803	8.44583e-06	3692	family.Methanobacteriaceae.id.121	0.0054432	20.1953
rs10424197	A	G	-0.111274	0.0247517	9.27887e-06	3698	family.Methanobacteriaceae.id.121	0.00543558	20.1997
rs4428215	A	G	0.12561	0.0230053	4.87931e-08	5167	family.Oxalobacteraceae.id.2966	0.0057366	29.8005
rs1569853	C	T	-0.140043	0.0281704	7.45179e-07	4997	family.Oxalobacteraceae.id.2966	0.00492134	24.7037
rs736744	T	C	0.105642	0.0200648	1.49416e-07	5167	family.Oxalobacteraceae.id.2966	0.00533632	27.7099
rs6000536	T	C	-0.118383	0.0241355	7.38718e-07	5166	family.Oxalobacteraceae.id.2966	0.00463546	24.049
rs36057338	T	G	0.181604	0.0398742	6.25787e-06	4738	family.Oxalobacteraceae.id.2966	0.00435887	20.734
rs7993559	A	C	0.0921059	0.0201114	5.03729e-06	4989	family.Oxalobacteraceae.id.2966	0.00418655	20.9661
rs12002250	C	A	0.196145	0.044523	5.53202e-06	4726	family.Oxalobacteraceae.id.2966	0.0040899	19.4
rs111966731	C	T	0.204031	0.0445746	4.56318e-06	4387	family.Oxalobacteraceae.id.2966	0.00475314	20.9421
rs17138946	T	G	-0.189444	0.0430248	8.09008e-06	4776	family.Oxalobacteraceae.id.2966	0.00404296	19.3794
rs11246212	C	T	0.13607	0.0291797	4.50836e-06	5130	family.Oxalobacteraceae.id.2966	0.00422097	21.7369
rs934049	A	G	0.109751	0.0238636	4.21147e-06	4951	family.Oxalobacteraceae.id.2966	0.00425406	21.1433
rs12509763	G	C	-0.16332	0.0360823	8.04848e-06	5129	family.Oxalobacteraceae.id.2966	0.00397855	20.4795
rs561239	G	A	0.105525	0.0236769	7.1938e-06	4989	family.Oxalobacteraceae.id.2966	0.00396573	19.8558
rs62435498	A	C	0.181521	0.0400608	7.45831e-06	4780	family.Oxalobacteraceae.id.2966	0.00427687	20.5227
rs80330081	C	A	-0.18756	0.0423688	6.63998e-06	4672	family.Oxalobacteraceae.id.2966	0.00417702	19.5885
rs12191680	G	C	0.102214	0.0197189	3.049e-07	9408	family.Pasteurellaceae.id.3689	0.00284783	26.8632
rs9382510	T	C	-0.0881865	0.0169965	2.476e-07	9410	family.Pasteurellaceae.id.3689	0.0028527	26.915
rs10840326	G	C	-0.0717634	0.0149229	1.43842e-06	9154	family.Pasteurellaceae.id.3689	0.00251995	23.1208
rs76022354	T	C	0.24289	0.0500406	1.82858e-06	3692	family.Pasteurellaceae.id.3689	0.00634087	23.5471
rs72756943	A	G	0.13988	0.0303029	3.35218e-06	8020	family.Pasteurellaceae.id.3689	0.00264982	21.3027
rs78909003	C	T	-0.241159	0.0498372	2.04893e-06	3638	family.Pasteurellaceae.id.3689	0.00639517	23.4025
rs6092684	T	A	0.0684647	0.014674	3.44059e-06	9366	family.Pasteurellaceae.id.3689	0.00231886	21.7643
rs4822728	C	T	0.0685479	0.0149032	4.71847e-06	9412	family.Pasteurellaceae.id.3689	0.00224269	21.1512
rs35510	G	A	0.122729	0.0264958	4.01576e-06	8671	family.Pasteurellaceae.id.3689	0.00246831	21.4507
rs10965428	A	C	-0.119902	0.0258219	4.29151e-06	8873	family.Pasteurellaceae.id.3689	0.00242411	21.5565
rs16970009	G	A	0.187381	0.0429572	7.31531e-06	4703	family.Pasteurellaceae.id.3689	0.00402952	19.0194
rs12050685	G	A	-0.0670948	0.015239	9.18513e-06	9411	family.Pasteurellaceae.id.3689	0.00205559	19.3809
rs73139353	C	A	-0.222573	0.0484634	8.71314e-06	4047	family.Pasteurellaceae.id.3689	0.00518471	21.0815
rs6972479	G	A	-0.0781862	0.0175366	7.74817e-06	8616	family.Pasteurellaceae.id.3689	0.00230179	19.8733
rs9895850	C	T	-0.176406	0.041017	9.08251e-06	4737	family.Pasteurellaceae.id.3689	0.00388961	18.4892
rs111582866	A	G	-0.113957	0.0256403	7.06627e-06	8616	family.Pasteurellaceae.id.3689	0.00228738	19.7486
rs62568866	A	T	-0.118018	0.0259206	7.22663e-06	8020	family.Pasteurellaceae.id.3689	0.00257817	20.7252
rs731534	G	C	-0.0986502	0.0216316	9.46292e-06	9115	family.Pasteurellaceae.id.3689	0.00227652	20.7932
rs9938097	C	T	-0.0710386	0.0158024	8.22604e-06	9402	family.Pasteurellaceae.id.3689	0.00214481	20.2045
rs35703006	T	G	0.0812655	0.0164355	4.94775e-07	10715	family.Peptococcaceae.id.2024	0.00227647	24.4435
rs4990837	G	A	0.0910387	0.0185869	1.74194e-06	10718	family.Peptococcaceae.id.2024	0.00223332	23.9858
rs150600492	C	A	0.135774	0.0289757	2.31305e-06	9761	family.Peptococcaceae.id.2024	0.00224438	21.9521
rs12634826	G	T	-0.0739885	0.0150931	1.01109e-06	10381	family.Peptococcaceae.id.2024	0.00230955	24.0263
rs12992764	G	T	0.0684213	0.0141137	1.46158e-06	10444	family.Peptococcaceae.id.2024	0.00224521	23.4973
rs75898026	G	A	-0.0821779	0.0173541	2.0221e-06	10444	family.Peptococcaceae.id.2024	0.00214242	22.4192
rs117452796	G	A	-0.257982	0.0549569	3.15296e-06	3161	family.Peptococcaceae.id.2024	0.00692299	22.0222
rs75430375	T	C	-0.147941	0.0317498	3.40849e-06	8375	family.Peptococcaceae.id.2024	0.00258574	21.7065
rs12144792	T	C	0.064399	0.0141246	5.82242e-06	10718	family.Peptococcaceae.id.2024	0.00193577	20.7839
rs61841503	A	G	0.0919658	0.0161331	9.8012e-09	15333	family.Peptostreptococcaceae.id.2042	0.00211481	32.4908
rs4692811	T	C	0.0642075	0.0126913	4.21123e-07	16061	family.Peptostreptococcaceae.id.2042	0.0015911	25.5922
rs12377846	A	C	-0.252	0.0511627	7.26254e-07	3736	family.Peptostreptococcaceae.id.2042	0.00645175	24.2473
rs2644627	G	C	-0.0558506	0.011224	6.33336e-07	16059	family.Peptostreptococcaceae.id.2042	0.00153947	24.7574
rs59987323	T	C	-0.0537078	0.011443	2.70082e-06	15584	family.Peptostreptococcaceae.id.2042	0.00141157	22.0262
rs9573937	G	A	-0.0693637	0.0142907	1.70589e-06	16061	family.Peptostreptococcaceae.id.2042	0.00146469	23.556
rs75819860	A	T	0.126264	0.0268383	2.48734e-06	11697	family.Peptostreptococcaceae.id.2042	0.00188866	22.1296
rs117020988	T	C	0.182411	0.0372126	1.02794e-06	6831	family.Peptostreptococcaceae.id.2042	0.0035052	24.0212
rs1520207	T	C	0.0525658	0.0112476	3.16548e-06	16057	family.Peptostreptococcaceae.id.2042	0.00135841	21.839
rs76982728	C	T	0.124203	0.0266923	3.24058e-06	11185	family.Peptostreptococcaceae.id.2042	0.00193203	21.6477
rs12986312	G	T	0.0571818	0.0125947	5.76718e-06	15970	family.Peptostreptococcaceae.id.2042	0.00128906	20.6103
rs10805326	A	G	0.0566637	0.012276	4.03396e-06	16061	family.Peptostreptococcaceae.id.2042	0.0013248	21.3031
rs1467258	A	G	0.072584	0.0162321	7.89804e-06	15584	family.Peptostreptococcaceae.id.2042	0.00128143	19.9929
rs59865771	T	C	-0.0573764	0.0127192	7.69029e-06	16040	family.Peptostreptococcaceae.id.2042	0.00126704	20.3466
rs77540684	G	T	0.106725	0.0245638	8.13712e-06	13495	family.Peptostreptococcaceae.id.2042	0.00139689	18.8747
rs6721459	G	A	0.0509823	0.0111975	5.07756e-06	16061	family.Peptostreptococcaceae.id.2042	0.00128903	20.7273
rs10119172	G	C	-0.0737324	0.014259	1.32426e-07	18022	family.Porphyromonadaceae.id.943	0.00148147	26.7357
rs17065783	G	A	-0.059133	0.0122235	1.79351e-06	18028	family.Porphyromonadaceae.id.943	0.00129645	23.4002
rs6953849	G	A	0.0718149	0.0150724	2.4448e-06	18028	family.Porphyromonadaceae.id.943	0.00125768	22.6994
rs10858364	T	G	0.055316	0.012085	4.31063e-06	18028	family.Porphyromonadaceae.id.943	0.0011608	20.9489
rs3111851	G	C	0.0581896	0.0121147	2.19497e-06	18024	family.Porphyromonadaceae.id.943	0.00127837	23.0683
rs7330827	C	T	-0.103842	0.0237355	8.04891e-06	13754	family.Porphyromonadaceae.id.943	0.00138968	19.1375
rs35961441	C	A	0.0915257	0.0207306	8.37393e-06	16374	family.Porphyromonadaceae.id.943	0.00118903	19.4899
rs10762312	A	G	-0.052368	0.0118814	8.70354e-06	18028	family.Porphyromonadaceae.id.943	0.00107641	19.4243
rs35233670	C	T	-0.0473576	0.010602	7.90987e-06	18024	family.Porphyromonadaceae.id.943	0.0011058	19.9507
rs864093	C	A	-0.0527939	0.0117499	9.598e-06	18027	family.Porphyromonadaceae.id.943	0.00111863	20.1859
rs1980561	G	A	-0.0485289	0.0109284	8.94542e-06	18028	family.Porphyromonadaceae.id.943	0.00109261	19.717
rs9958960	A	G	-0.0914807	0.0173611	1.06324e-07	14061	family.Prevotellaceae.id.960	0.00197074	27.7614
rs4493272	C	T	-0.0604992	0.0118027	3.02312e-07	14867	family.Prevotellaceae.id.960	0.00176419	26.271
rs3860225	G	A	0.083936	0.0167936	5.49682e-07	14871	family.Prevotellaceae.id.960	0.00167703	24.9776
rs912860	A	G	-0.229046	0.0483124	9.2992e-07	3479	family.Prevotellaceae.id.960	0.00641915	22.4636
rs12118202	C	T	-0.0751986	0.0147265	5.54234e-07	14869	family.Prevotellaceae.id.960	0.00175056	26.0712
rs2206482	G	T	-0.0569105	0.0117486	1.30377e-06	14808	family.Prevotellaceae.id.960	0.00158207	23.4612
rs9586501	A	G	0.0592681	0.0127329	2.58988e-06	14868	family.Prevotellaceae.id.960	0.00145513	21.6634
rs12057990	T	C	0.0589878	0.0132268	8.9748e-06	14867	family.Prevotellaceae.id.960	0.00133601	19.8863
rs148376875	G	T	0.084515	0.0179163	2.08029e-06	14289	family.Prevotellaceae.id.960	0.00155486	22.2489
rs4685827	C	T	-0.0679529	0.0145407	2.77192e-06	14867	family.Prevotellaceae.id.960	0.00146684	21.8366
rs10131942	G	C	0.0701212	0.0158326	8.60821e-06	14871	family.Prevotellaceae.id.960	0.00131729	19.6126
rs34660375	G	A	-0.0805894	0.0178291	7.40327e-06	14289	family.Prevotellaceae.id.960	0.00142782	20.4284
rs7252711	G	A	-0.0740876	0.0161926	5.56586e-06	14540	family.Prevotellaceae.id.960	0.0014377	20.9314
rs3758087	C	T	0.0564199	0.0124655	8.60581e-06	14871	family.Prevotellaceae.id.960	0.00137565	20.4827
rs34071565	A	T	-0.1567	0.0347882	5.60147e-06	8136	family.Prevotellaceae.id.960	0.0024876	20.2846
rs13069367	C	A	-0.0539768	0.0119687	7.39489e-06	14860	family.Prevotellaceae.id.960	0.0013668	20.3357
rs7975087	A	C	-0.0601448	0.0135454	7.59459e-06	14871	family.Prevotellaceae.id.960	0.00132403	19.713
rs2278540	A	G	0.0554249	0.0123265	8.43592e-06	14847	family.Prevotellaceae.id.960	0.00135989	20.215
rs9813022	G	A	-0.0842444	0.0163583	2.53124e-07	8498	family.Rhodospirillaceae.id.2717	0.00311125	26.5156
rs3754624	T	C	0.0971389	0.0200064	1.7148e-06	8496	family.Rhodospirillaceae.id.2717	0.00276714	23.5693
rs55876211	T	C	-0.0911851	0.0196395	2.86679e-06	8494	family.Rhodospirillaceae.id.2717	0.00253147	21.5518
rs76784716	G	A	0.136049	0.0285767	1.48988e-06	8498	family.Rhodospirillaceae.id.2717	0.00266007	22.6603
rs4278423	C	T	0.107529	0.0235725	3.12021e-06	8501	family.Rhodospirillaceae.id.2717	0.0024418	20.8037
rs1549633	C	A	0.0999312	0.0218634	4.70392e-06	8010	family.Rhodospirillaceae.id.2717	0.00260138	20.8862
rs11591293	T	G	0.0743184	0.0158724	2.67148e-06	8500	family.Rhodospirillaceae.id.2717	0.00257258	21.9182
rs74354280	T	C	-0.0911896	0.0204907	6.67295e-06	8501	family.Rhodospirillaceae.id.2717	0.00232432	19.8004
rs61933850	A	G	0.164808	0.0360647	7.22582e-06	6830	family.Rhodospirillaceae.id.2717	0.00304823	20.877
rs7001029	T	C	0.117366	0.0261324	5.3475e-06	8044	family.Rhodospirillaceae.id.2717	0.00250129	20.1658
rs1035406	A	G	-0.11354	0.0250863	5.84451e-06	8483	family.Rhodospirillaceae.id.2717	0.00240896	20.4797
rs72714493	G	A	0.0816858	0.0180791	7.34924e-06	8497	family.Rhodospirillaceae.id.2717	0.00239679	20.4097
rs12977163	C	G	0.0730951	0.0163491	7.62595e-06	8044	family.Rhodospirillaceae.id.2717	0.0024788	19.984
rs13336560	T	C	-0.0701719	0.0158061	9.17333e-06	8010	family.Rhodospirillaceae.id.2717	0.00245457	19.7045
rs4822789	C	G	0.0734321	0.0160521	7.00522e-06	8492	family.Rhodospirillaceae.id.2717	0.00245826	20.9221
rs6679026	C	T	0.111984	0.0251088	9.94679e-06	8497	family.Rhodospirillaceae.id.2717	0.00233549	19.8864
rs1923415	G	A	-0.0999238	0.0227326	9.63701e-06	8501	family.Rhodospirillaceae.id.2717	0.00226769	19.3169
rs9603208	T	G	0.0821173	0.0159596	1.91801e-07	17680	family.Rikenellaceae.id.967	0.00149519	26.4715
rs1939881	A	G	-0.105589	0.0206213	5.64373e-07	17434	family.Rikenellaceae.id.967	0.00150162	26.2157
rs67705352	G	T	-0.0549688	0.0110534	6.57556e-07	17676	family.Rikenellaceae.id.967	0.00139718	24.7282
rs4264350	C	T	-0.0526393	0.0108555	1.34832e-06	17668	family.Rikenellaceae.id.967	0.0013291	23.5111
rs62532512	A	C	-0.0504257	0.0107399	2.76426e-06	17672	family.Rikenellaceae.id.967	0.00124587	22.042
rs67281112	C	G	0.0635814	0.0137451	3.63475e-06	17199	family.Rikenellaceae.id.967	0.00124256	21.395
rs6837275	G	A	0.0570355	0.011887	1.447e-06	17199	family.Rikenellaceae.id.967	0.00133679	23.0195
rs9578457	A	G	-0.141478	0.0315848	3.99449e-06	9400	family.Rikenellaceae.id.967	0.00212996	20.0601
rs2833282	A	G	0.0711137	0.0156966	4.31106e-06	17680	family.Rikenellaceae.id.967	0.0011596	20.5232
rs77885767	T	C	-0.156209	0.0336482	2.84694e-06	8478	family.Rikenellaceae.id.967	0.00253568	21.5471
rs59663348	A	G	0.0570915	0.0125048	6.12244e-06	17678	family.Rikenellaceae.id.967	0.00117774	20.8422
rs74474130	G	T	0.137747	0.0295688	3.61378e-06	11055	family.Rikenellaceae.id.967	0.00195925	21.6981
rs7242694	T	C	-0.0618674	0.0134882	5.80709e-06	17199	family.Rikenellaceae.id.967	0.00122174	21.036
rs36021379	G	A	-0.0656005	0.0144903	7.1952e-06	17199	family.Rikenellaceae.id.967	0.00119026	20.4932
rs10217435	T	C	-0.0883756	0.0197506	6.5076e-06	17679	family.Rikenellaceae.id.967	0.00113124	20.0195
rs2447496	A	G	-0.0549203	0.0121904	6.0861e-06	17199	family.Rikenellaceae.id.967	0.00117872	20.2944
rs35909684	C	A	-0.0850181	0.0191539	7.09826e-06	17565	family.Rikenellaceae.id.967	0.0011204	19.6997
rs4783173	G	C	0.0481514	0.0110006	7.0641e-06	17086	family.Rikenellaceae.id.967	0.00112011	19.1574
rs10832801	C	A	-0.0534763	0.0122666	7.50417e-06	17199	family.Rikenellaceae.id.967	0.0011038	19.003
rs9389714	T	C	-0.0636841	0.0143416	8.79066e-06	17680	family.Rikenellaceae.id.967	0.00111405	19.7161
rs6744030	T	C	0.0696747	0.0157103	9.31514e-06	17564	family.Rikenellaceae.id.967	0.00111859	19.6667
rs55793120	C	T	0.13822	0.0266152	1.44338e-07	12405	family.Ruminococcaceae.id.2050	0.00216942	26.9658
rs2113833	C	T	0.169146	0.0355009	1.14466e-06	4140	family.Ruminococcaceae.id.2050	0.00545343	22.69
rs17376049	C	T	0.0848534	0.0172114	7.29619e-07	18333	family.Ruminococcaceae.id.2050	0.00132403	24.303
rs56199908	C	T	-0.199327	0.0410444	1.66414e-06	5618	family.Ruminococcaceae.id.2050	0.00418044	23.5759
rs10093275	T	C	0.0534595	0.011677	5.35228e-06	18335	family.Ruminococcaceae.id.2050	0.00114186	20.9576
rs76724913	G	T	0.0901053	0.0203104	9.60494e-06	17516	family.Ruminococcaceae.id.2050	0.00112238	19.6794
rs1612733	C	T	0.108708	0.0238006	4.22436e-06	15016	family.Ruminococcaceae.id.2050	0.00138737	20.8589
rs2426816	A	T	-0.0480152	0.0106011	6.04464e-06	17774	family.Ruminococcaceae.id.2050	0.00115284	20.5118
rs3009418	A	C	0.0927607	0.0210123	8.69024e-06	16407	family.Ruminococcaceae.id.2050	0.00118641	19.4862
rs10166469	C	T	-0.053336	0.0120209	8.5216e-06	18314	family.Ruminococcaceae.id.2050	0.00107378	19.6843
rs1158100	G	A	-0.0490539	0.0109865	8.60858e-06	18333	family.Ruminococcaceae.id.2050	0.00108624	19.9335
rs499272	C	G	0.0706431	0.016046	9.29359e-06	17854	family.Ruminococcaceae.id.2050	0.00108443	19.3802
rs11110281	C	T	-0.130554	0.0225943	1.40137e-08	15316	family.Streptococcaceae.id.1850	0.00217516	33.3831
rs2952251	G	A	-0.0639298	0.0126525	3.72237e-07	16612	family.Streptococcaceae.id.1850	0.0015345	25.5272
rs4968759	G	A	-0.0544035	0.0111271	8.91881e-07	16624	family.Streptococcaceae.id.1850	0.00143591	23.9021
rs395407	C	G	-0.0826855	0.0172536	1.3256e-06	16088	family.Streptococcaceae.id.1850	0.00142553	22.9639
rs35344081	A	G	0.0609349	0.0129703	2.63845e-06	16624	family.Streptococcaceae.id.1850	0.00132592	22.0688
rs2370083	T	G	-0.0842751	0.0184509	4.25666e-06	16516	family.Streptococcaceae.id.1850	0.00126156	20.8597
rs76717940	A	T	0.150606	0.0334079	3.08935e-06	7720	family.Streptococcaceae.id.1850	0.00262558	20.3175
rs10028567	T	C	-0.0934027	0.0190343	3.72497e-06	16549	family.Streptococcaceae.id.1850	0.00145291	24.0763
rs72739637	G	A	0.0927983	0.0192021	1.82163e-06	15111	family.Streptococcaceae.id.1850	0.00154319	23.3521
rs16950051	G	A	0.107008	0.0236973	5.33808e-06	14431	family.Streptococcaceae.id.1850	0.00141098	20.3878
rs77968078	A	G	-0.0993013	0.0224788	7.9334e-06	15519	family.Streptococcaceae.id.1850	0.0012559	19.5123
rs7916711	G	A	0.0959639	0.021545	6.32732e-06	15515	family.Streptococcaceae.id.1850	0.00127707	19.8365
rs957755	G	T	-0.0642449	0.0142702	7.4151e-06	16627	family.Streptococcaceae.id.1850	0.00121751	20.2658
rs6806351	C	T	-0.0619209	0.0135744	6.93793e-06	16198	family.Streptococcaceae.id.1850	0.00128297	20.8056
rs9903102	A	C	-0.0693015	0.0154096	4.91806e-06	16623	family.Streptococcaceae.id.1850	0.00121524	20.2232
rs57646748	A	G	-0.088021	0.019876	7.88359e-06	16160	family.Streptococcaceae.id.1850	0.00121213	19.6093
rs6563952	C	G	0.0801931	0.0178576	8.70591e-06	16627	family.Streptococcaceae.id.1850	0.0012114	20.164
rs9864379	C	T	-0.160521	0.0292752	4.65873e-08	5768	family.unknownfamily.id.1000001214	0.0051854	30.0549
rs11150282	C	T	0.098235	0.0197127	7.36053e-07	5864	family.unknownfamily.id.1000001214	0.00421709	24.8253
rs16851659	C	G	-0.0895168	0.0186555	1.27024e-06	5875	family.unknownfamily.id.1000001214	0.0039038	23.0169
rs4129395	A	G	0.0904264	0.0185253	1.21742e-06	5878	family.unknownfamily.id.1000001214	0.00403713	23.8183
rs1221147	A	T	0.126305	0.0279161	4.8596e-06	5759	family.unknownfamily.id.1000001214	0.00354195	20.4635
rs79790072	C	T	0.226103	0.0488017	3.5381e-06	4104	family.unknownfamily.id.1000001214	0.00520318	21.4551
rs73074665	T	A	0.164631	0.0356037	3.6238e-06	5749	family.unknownfamily.id.1000001214	0.00370536	21.3739
rs113884518	C	T	-0.20591	0.0455376	7.73987e-06	4434	family.unknownfamily.id.1000001214	0.00459008	20.437
rs789069	C	A	-0.10413	0.0234459	6.50003e-06	5870	family.unknownfamily.id.1000001214	0.00334905	19.7182
rs367480	A	G	-0.0841649	0.0185948	7.52418e-06	5878	family.unknownfamily.id.1000001214	0.00347327	20.4801
rs8028558	G	A	0.08346	0.0188504	9.78236e-06	5875	family.unknownfamily.id.1000001214	0.00332553	19.596
rs28678345	C	T	0.213083	0.0471377	8.05953e-06	4315	family.unknownfamily.id.1000001214	0.00471334	20.4249
rs74603314	C	T	0.230767	0.0489701	2.27641e-06	4033	family.unknownfamily.id.1000005471	0.00547612	22.1958
rs76373661	A	G	0.0908218	0.0202986	5.15941e-06	10359	family.unknownfamily.id.1000005471	0.00192882	20.0154
rs17235252	C	T	-0.122002	0.0255463	2.15879e-06	9531	family.unknownfamily.id.1000005471	0.00238728	22.8028
rs638542	A	G	-0.070592	0.0157049	5.17285e-06	9970	family.unknownfamily.id.1000005471	0.00202239	20.2001
rs62188991	C	G	-0.110864	0.0241355	5.26703e-06	9531	family.unknownfamily.id.1000005471	0.00220887	21.0949
rs949341	A	G	0.0656602	0.0147216	7.73282e-06	10355	family.unknownfamily.id.1000005471	0.00191738	19.8888
rs13100746	T	C	0.0638979	0.0142685	7.28846e-06	10359	family.unknownfamily.id.1000005471	0.00193222	20.0507
rs515984	C	T	-0.0875451	0.0190685	6.61366e-06	10359	family.unknownfamily.id.1000005471	0.00203062	21.0739
rs7706512	A	G	0.0657351	0.0138979	2.27207e-06	10359	family.unknownfamily.id.1000005471	0.00215496	22.3672
rs11779863	A	G	-0.0772768	0.0172171	6.68845e-06	10353	family.unknownfamily.id.1000005471	0.00194209	20.1417
rs7801843	G	A	-0.0869495	0.0194509	9.46882e-06	10359	family.unknownfamily.id.1000005471	0.0019253	19.9788
rs10071529	C	G	0.125105	0.0278674	8.64406e-06	10147	family.unknownfamily.id.1000005471	0.00198223	20.1496
rs739151	G	C	0.0652659	0.0139773	3.09287e-06	10337	family.unknownfamily.id.1000005471	0.00210483	21.7993
rs12566890	G	T	-0.103134	0.0241775	8.11201e-06	10339	family.unknownfamily.id.1000005471	0.00175686	18.1926
rs3932485	T	C	0.0626209	0.0141623	9.92857e-06	10359	family.unknownfamily.id.1000005471	0.00188379	19.5472
rs7853673	A	G	-0.0624389	0.0139833	6.7325e-06	10359	family.unknownfamily.id.1000005471	0.00192106	19.9348
rs60583455	C	T	0.108934	0.021177	2.59578e-07	4773	family.unknownfamily.id.1000006161	0.0055132	26.4493
rs2172426	T	C	-0.10212	0.0198947	3.17425e-07	5099	family.unknownfamily.id.1000006161	0.00514072	26.3376
rs11251024	A	G	0.104201	0.0206737	6.62801e-07	5107	family.unknownfamily.id.1000006161	0.00494979	25.3944
rs13219468	C	G	0.115344	0.0236958	1.40637e-06	5104	family.unknownfamily.id.1000006161	0.00462086	23.6851
rs267959	G	A	0.0988612	0.0209676	2.61993e-06	5107	family.unknownfamily.id.1000006161	0.00433415	22.2221
rs11606187	G	A	-0.154539	0.0326288	3.30586e-06	5102	family.unknownfamily.id.1000006161	0.00437753	22.4236
rs7911787	T	G	-0.223071	0.0470232	3.38824e-06	3879	family.unknownfamily.id.1000006161	0.00576803	22.4924
rs72671304	C	T	0.172322	0.0370028	3.79578e-06	4887	family.unknownfamily.id.1000006161	0.0044182	21.6787
rs13385922	C	T	0.0929494	0.0201348	3.96829e-06	5106	family.unknownfamily.id.1000006161	0.00415631	21.3024
rs4383094	C	T	0.149188	0.0320662	4.28134e-06	5091	family.unknownfamily.id.1000006161	0.00423377	21.6372
rs55921101	T	A	-0.109245	0.0236201	4.32139e-06	5105	family.unknownfamily.id.1000006161	0.00417285	21.3833
rs9542068	C	T	0.0990709	0.0218149	6.52339e-06	5107	family.unknownfamily.id.1000006161	0.00402224	20.6165
rs2930903	G	C	0.0908335	0.0209434	6.8435e-06	4789	family.unknownfamily.id.1000006161	0.00391247	18.8026
rs60775321	C	T	-0.0962425	0.0213842	7.1046e-06	5101	family.unknownfamily.id.1000006161	0.00395524	20.2479
rs8126061	C	T	-0.159135	0.0351904	7.36334e-06	5089	family.unknownfamily.id.1000006161	0.0040023	20.4415
rs166849	A	G	0.0911053	0.0202239	7.73898e-06	5107	family.unknownfamily.id.1000006161	0.00395793	20.2855
rs80270230	C	G	0.176113	0.0393214	8.40763e-06	4261	family.unknownfamily.id.1000006161	0.00468569	20.0503
rs12741784	T	C	-0.0621452	0.0119266	1.28494e-07	15867	family.Veillonellaceae.id.2172	0.00170822	27.1473
rs79535861	C	A	0.100666	0.0207016	1.57687e-06	15061	family.Veillonellaceae.id.2172	0.00156757	23.643
rs111810795	T	C	-0.0867108	0.0180573	1.72927e-06	15605	family.Veillonellaceae.id.2172	0.00147548	23.056
rs12186441	A	G	0.208096	0.0453999	4.52857e-06	5236	family.Veillonellaceae.id.2172	0.00399649	21.0015
rs4797169	C	T	0.0587799	0.0128297	4.49346e-06	15974	family.Veillonellaceae.id.2172	0.00131233	20.9881
rs12668619	G	A	0.055301	0.0117654	2.57364e-06	15971	family.Veillonellaceae.id.2172	0.00138141	22.0902
rs2175069	G	A	-0.0526752	0.0114886	4.63558e-06	15976	family.Veillonellaceae.id.2172	0.00131412	21.0194
rs1442060	A	G	-0.0514024	0.0112125	4.50675e-06	15976	family.Veillonellaceae.id.2172	0.00131379	21.0141
rs1447205	C	G	-0.0520689	0.0115656	7.34899e-06	15971	family.Veillonellaceae.id.2172	0.00126748	20.266
rs114889439	G	A	-0.253809	0.0539169	6.19028e-06	3268	family.Veillonellaceae.id.2172	0.00673516	22.1462
rs4461038	G	A	-0.0554965	0.0119467	3.73474e-06	15973	family.Veillonellaceae.id.2172	0.00134915	21.5764
rs6909981	T	C	-0.0638697	0.0141765	5.47618e-06	15976	family.Veillonellaceae.id.2172	0.00126891	20.2953
rs2561116	G	T	-0.083617	0.0187159	7.88518e-06	15976	family.Veillonellaceae.id.2172	0.00124783	19.9578
rs61264131	C	A	0.202367	0.0464388	6.74544e-06	3075	family.Veillonellaceae.id.2172	0.0061376	18.9773
rs9345168	A	C	0.0509102	0.0113253	8.48887e-06	15976	family.Veillonellaceae.id.2172	0.00126326	20.2049
rs11700976	A	C	0.0503337	0.0113763	9.25376e-06	15971	family.Veillonellaceae.id.2172	0.00122419	19.5731
rs6692542	G	A	0.0534397	0.0118254	8.67975e-06	15976	family.Veillonellaceae.id.2172	0.00127666	20.4195
rs2585520	T	G	-0.0904972	0.0200428	5.26922e-06	15501	family.Veillonellaceae.id.2172	0.00131348	20.3844
rs75768969	G	C	-0.0703773	0.0156855	7.19233e-06	15975	family.Veillonellaceae.id.2172	0.00125858	20.1287
rs1693340	C	T	0.0818934	0.018245	9.25271e-06	15058	family.Veillonellaceae.id.2172	0.00133617	20.1443
rs4263802	A	G	0.050942	0.0114921	7.45003e-06	15976	family.Veillonellaceae.id.2172	0.00122843	19.647
rs11729256	C	T	0.0749798	0.0150177	6.7309e-07	11861	family.Verrucomicrobiaceae.id.4036	0.00209725	24.9235
rs4936098	G	A	0.0648691	0.0135928	1.12929e-06	11858	family.Verrucomicrobiaceae.id.4036	0.00191696	22.7711
rs9349825	G	A	-0.0704354	0.0147128	2.51287e-06	11858	family.Verrucomicrobiaceae.id.4036	0.00192904	22.9149
rs74542928	C	T	0.112124	0.0236422	1.64613e-06	11216	family.Verrucomicrobiaceae.id.4036	0.00200131	22.4877
rs2602429	T	C	0.0745516	0.0156195	2.69939e-06	11690	family.Verrucomicrobiaceae.id.4036	0.001945	22.7775
rs4242783	A	G	0.0687992	0.0147694	2.75444e-06	11690	family.Verrucomicrobiaceae.id.4036	0.00185278	21.6955
rs11184341	C	G	0.0655301	0.014223	4.13844e-06	11864	family.Verrucomicrobiaceae.id.4036	0.00178603	21.2238
rs61779207	A	G	-0.0758811	0.0167762	6.63029e-06	11591	family.Verrucomicrobiaceae.id.4036	0.00176195	20.4553
rs117107102	G	A	0.204683	0.0431573	2.91821e-06	4975	family.Verrucomicrobiaceae.id.4036	0.00450094	22.4844
rs12908520	A	G	0.0619104	0.0130946	2.15138e-06	11863	family.Verrucomicrobiaceae.id.4036	0.00188075	22.3496
rs111862613	C	T	0.0907065	0.0196746	3.73127e-06	11621	family.Verrucomicrobiaceae.id.4036	0.00182569	21.2515
rs941682	A	G	-0.0631526	0.0143767	9.58114e-06	11809	family.Verrucomicrobiaceae.id.4036	0.00163132	19.2925
rs4396289	T	C	-0.152918	0.0288525	1.53782e-07	3913	family.Victivallaceae.id.2255	0.00712739	28.0753
rs2944282	C	T	-0.124197	0.0257026	1.56601e-06	3555	family.Victivallaceae.id.2255	0.00652505	23.3358
rs11764871	T	G	0.127099	0.025656	7.49289e-07	3909	family.Victivallaceae.id.2255	0.00623912	24.5293
rs6545794	G	A	-0.197786	0.0410495	5.97005e-07	3916	family.Victivallaceae.id.2255	0.00589336	23.2034
rs2546105	T	A	0.126643	0.0257111	1.02501e-06	3917	family.Victivallaceae.id.2255	0.00615589	24.2496
rs62570196	T	C	-0.246101	0.0483077	2.69852e-07	3091	family.Victivallaceae.id.2255	0.00832655	25.9367
rs7077363	A	G	0.148942	0.0318366	2.83376e-06	3912	family.Victivallaceae.id.2255	0.00556365	21.8756
rs67832247	T	C	-0.123489	0.0266695	3.23801e-06	3555	family.Victivallaceae.id.2255	0.00599482	21.4281
rs34962571	C	A	-0.186945	0.0418412	6.24824e-06	3237	family.Victivallaceae.id.2255	0.00612928	19.9505
rs7860510	C	G	0.164855	0.0375128	9.60089e-06	3912	family.Victivallaceae.id.2255	0.00491258	19.303
rs7627405	T	C	-0.134158	0.0301427	8.1942e-06	3555	family.Victivallaceae.id.2255	0.00554134	19.7981
rs61702987	C	T	0.145501	0.0300007	3.07921e-06	3906	family.Victivallaceae.id.2255	0.00598591	23.5097
rs7314815	A	G	0.101088	0.0225594	6.40086e-06	3912	family.Victivallaceae.id.2255	0.00510649	20.0688
rs11671100	C	A	-0.160034	0.0349472	4.08042e-06	3331	family.Victivallaceae.id.2255	0.00625606	20.9575
rs6890185	C	T	0.113424	0.0233137	1.12244e-06	4166	genus..Clostridiuminnocuumgroup.id.14397	0.00564942	23.6579
rs61267978	C	T	0.14708	0.0320875	5.58513e-06	4165	genus..Clostridiuminnocuumgroup.id.14397	0.00501918	21.0002
rs1948423	A	T	-0.108859	0.023425	3.4941e-06	4165	genus..Clostridiuminnocuumgroup.id.14397	0.00515834	21.5855
rs6577484	A	G	0.160425	0.0360857	8.40602e-06	3858	genus..Clostridiuminnocuumgroup.id.14397	0.00509671	19.7536
rs10074000	C	T	-0.102648	0.0227508	6.99943e-06	4048	genus..Clostridiuminnocuumgroup.id.14397	0.00500366	20.3466
rs1942371	A	G	-0.157938	0.034187	4.06337e-06	3971	genus..Clostridiuminnocuumgroup.id.14397	0.00534594	21.3321
rs40656	T	C	0.142664	0.0311021	8.6152e-06	4048	genus..Clostridiuminnocuumgroup.id.14397	0.00517082	21.0299
rs71564433	A	T	-0.126746	0.0274657	7.8001e-06	4164	genus..Clostridiuminnocuumgroup.id.14397	0.00508817	21.2853
rs77845139	G	A	-0.114993	0.0257186	8.40622e-06	4048	genus..Clostridiuminnocuumgroup.id.14397	0.00491436	19.9817
rs10506058	G	A	0.0997048	0.0221926	8.92443e-06	4163	genus..Clostridiuminnocuumgroup.id.14397	0.00482514	20.1747
rs4869133	A	G	-0.180591	0.0409505	7.24455e-06	3735	genus..Clostridiuminnocuumgroup.id.14397	0.00517994	19.4374
rs112617308	C	T	-0.170873	0.0362844	2.38033e-06	4001	genus..Eubacteriumbrachygroup.id.11296	0.00551239	22.1662
rs9613196	A	T	-0.238718	0.0528561	4.98786e-06	3004	genus..Eubacteriumbrachygroup.id.11296	0.00674439	20.3841
rs62348779	C	T	-0.201481	0.043286	3.78122e-06	3827	genus..Eubacteriumbrachygroup.id.11296	0.00562938	21.6543
rs2913110	T	C	0.105143	0.022942	4.55806e-06	4001	genus..Eubacteriumbrachygroup.id.11296	0.00522224	20.9934
rs4862235	A	G	0.104806	0.0225751	3.73143e-06	4000	genus..Eubacteriumbrachygroup.id.11296	0.00535945	21.5425
rs12151423	G	A	0.101329	0.0227324	9.2705e-06	3854	genus..Eubacteriumbrachygroup.id.11296	0.00512893	19.8585
rs73199919	C	T	-0.236717	0.0531335	8.15524e-06	3008	genus..Eubacteriumbrachygroup.id.11296	0.00655522	19.835
rs6591893	A	G	0.108225	0.0240319	7.34344e-06	3999	genus..Eubacteriumbrachygroup.id.11296	0.00504586	20.2706
rs720439	G	A	-0.111927	0.0251252	7.02827e-06	4001	genus..Eubacteriumbrachygroup.id.11296	0.00493551	19.835
rs13139592	C	T	-0.145997	0.0327192	7.96753e-06	3842	genus..Eubacteriumbrachygroup.id.11296	0.00515558	19.9
rs1384962	G	A	0.120888	0.0266264	6.99292e-06	4001	genus..Eubacteriumbrachygroup.id.11296	0.00512557	20.6028
rs17159861	T	C	0.0962228	0.0168388	1.03787e-08	17380	genus..Eubacteriumcoprostanoligenesgroup.id.11375	0.00187528	32.6499
rs9648214	C	T	-0.0828719	0.016431	2.5203e-07	17379	genus..Eubacteriumcoprostanoligenesgroup.id.11375	0.0014616	25.4354
rs115325767	C	G	0.0783322	0.0174719	2.62197e-06	16555	genus..Eubacteriumcoprostanoligenesgroup.id.11375	0.00121268	20.0978
rs12906958	T	C	-0.0533159	0.0115935	4.34803e-06	17380	genus..Eubacteriumcoprostanoligenesgroup.id.11375	0.00121537	21.1464
rs4076415	G	T	0.0515152	0.0110294	1.98974e-06	16960	genus..Eubacteriumcoprostanoligenesgroup.id.11375	0.00128464	21.8129
rs6762473	A	C	0.0521584	0.0112353	4.26113e-06	17377	genus..Eubacteriumcoprostanoligenesgroup.id.11375	0.00123871	21.5493
rs10444197	G	A	-0.0505823	0.0113455	5.98464e-06	17380	genus..Eubacteriumcoprostanoligenesgroup.id.11375	0.00114236	19.8746
rs2644213	A	G	0.0538845	0.0121245	9.85638e-06	17380	genus..Eubacteriumcoprostanoligenesgroup.id.11375	0.00113517	19.7494
rs11720857	T	C	0.0630776	0.0144485	9.26255e-06	16960	genus..Eubacteriumcoprostanoligenesgroup.id.11375	0.00112251	19.057
rs4717831	T	A	0.0786783	0.0174038	9.17719e-06	16854	genus..Eubacteriumcoprostanoligenesgroup.id.11375	0.00121113	20.4348
rs62024432	T	C	-0.0769698	0.0172101	7.50207e-06	17271	genus..Eubacteriumcoprostanoligenesgroup.id.11375	0.00115678	19.9996
rs76898927	A	G	0.123055	0.0266375	4.78979e-06	12197	genus..Eubacteriumcoprostanoligenesgroup.id.11375	0.00174663	21.3374
rs1020520	G	T	-0.0590705	0.0132929	8.88975e-06	17371	genus..Eubacteriumcoprostanoligenesgroup.id.11375	0.00113549	19.7448
rs11052069	C	T	0.0477832	0.0107833	9.37949e-06	17380	genus..Eubacteriumcoprostanoligenesgroup.id.11375	0.00112851	19.6333
rs79895140	C	T	-0.0641017	0.0141153	8.61816e-06	16139	genus..Eubacteriumcoprostanoligenesgroup.id.11375	0.00127623	20.6208
rs4583233	C	A	0.0670205	0.0128122	2.83852e-07	14327	genus..Eubacteriumeligensgroup.id.14372	0.00190627	27.3595
rs265534	G	T	-0.0563756	0.0120127	2.26758e-06	14776	genus..Eubacteriumeligensgroup.id.14372	0.00148832	22.0212
rs72839198	G	C	0.155659	0.0375612	3.13914e-06	4926	genus..Eubacteriumeligensgroup.id.14372	0.00347427	17.1669
rs74606150	G	C	-0.196454	0.042565	4.24506e-06	5381	genus..Eubacteriumeligensgroup.id.14372	0.00394309	21.2938
rs6923695	G	T	0.103268	0.0229525	4.87406e-06	12891	genus..Eubacteriumeligensgroup.id.14372	0.00156784	20.2396
rs56080211	T	C	0.123093	0.0282743	9.1429e-06	10699	genus..Eubacteriumeligensgroup.id.14372	0.00176835	18.9496
rs158115	C	G	0.0915271	0.0190611	9.74185e-06	14678	genus..Eubacteriumeligensgroup.id.14372	0.00156839	23.0539
rs2200429	G	A	-0.0888825	0.0198479	5.29721e-06	14761	genus..Eubacteriumeligensgroup.id.14372	0.00135674	20.0514
rs182318	A	G	-0.0824941	0.0195615	8.39837e-06	14777	genus..Eubacteriumeligensgroup.id.14372	0.00120208	17.7821
rs12719051	G	A	0.0916626	0.0208183	7.11766e-06	12799	genus..Eubacteriumeligensgroup.id.14372	0.00151237	19.3831
rs3771393	T	C	0.130842	0.0266671	7.37909e-07	3792	genus..Eubacteriumfissicatenagroup.id.14373	0.00630853	24.0611
rs2733072	A	G	0.109644	0.0228306	1.49089e-06	3833	genus..Eubacteriumfissicatenagroup.id.14373	0.00598126	23.0521
rs7104872	A	G	0.138612	0.0291906	2.7315e-06	3829	genus..Eubacteriumfissicatenagroup.id.14373	0.00585437	22.5366
rs151257695	G	A	0.20951	0.0454847	3.09681e-06	3587	genus..Eubacteriumfissicatenagroup.id.14373	0.0058801	21.2049
rs11876297	C	T	0.131469	0.0281712	2.66556e-06	3396	genus..Eubacteriumfissicatenagroup.id.14373	0.00637228	21.7662
rs6934739	G	A	0.111463	0.0252788	9.75326e-06	3831	genus..Eubacteriumfissicatenagroup.id.14373	0.00504941	19.4323
rs10147907	G	T	0.172263	0.039601	8.27246e-06	3833	genus..Eubacteriumfissicatenagroup.id.14373	0.0049124	18.9123
rs1768152	C	T	0.139489	0.0316186	8.70054e-06	3590	genus..Eubacteriumfissicatenagroup.id.14373	0.005392	19.4514
rs11818408	A	G	0.10585	0.0237114	8.20015e-06	3590	genus..Eubacteriumfissicatenagroup.id.14373	0.00552041	19.9172
rs13116360	C	T	0.154124	0.0297185	2.94487e-07	10323	genus..Eubacteriumhalliigroup.id.11338	0.00259868	26.8908
rs949971	G	T	-0.0540164	0.0116101	3.29002e-06	16566	genus..Eubacteriumhalliigroup.id.11338	0.00130496	21.6436
rs10798999	T	C	0.0601661	0.0126752	2.60558e-06	16561	genus..Eubacteriumhalliigroup.id.11338	0.00135867	22.5288
rs60254196	G	A	-0.0522832	0.0111865	2.69672e-06	16238	genus..Eubacteriumhalliigroup.id.11338	0.00134344	21.8415
rs10808115	C	A	-0.0504747	0.0109922	4.42448e-06	16566	genus..Eubacteriumhalliigroup.id.11338	0.00127117	21.0825
rs74018587	T	C	0.208943	0.043822	3.70257e-06	3039	genus..Eubacteriumhalliigroup.id.11338	0.00742512	22.7188
rs6550770	C	T	-0.198087	0.0443545	4.823e-06	4279	genus..Eubacteriumhalliigroup.id.11338	0.00463956	19.9359
rs10501370	T	C	-0.115589	0.0252489	5.41918e-06	13824	genus..Eubacteriumhalliigroup.id.11338	0.00151376	20.9549
rs281379	G	A	-0.0499523	0.0112153	9.32796e-06	16130	genus..Eubacteriumhalliigroup.id.11338	0.00122835	19.8352
rs78056098	T	G	-0.0507411	0.0113758	8.28818e-06	16568	genus..Eubacteriumhalliigroup.id.11338	0.0011994	19.8931
rs138531890	G	A	0.153138	0.0349456	5.4306e-06	7710	genus..Eubacteriumhalliigroup.id.11338	0.00248455	19.1986
rs28584818	G	A	0.126115	0.0268627	4.43235e-06	11095	genus..Eubacteriumhalliigroup.id.11338	0.00198265	22.0372
rs117748144	C	T	-0.126582	0.028712	7.86002e-06	10861	genus..Eubacteriumhalliigroup.id.11338	0.00178637	19.4329
rs17474256	A	G	0.0810805	0.0184573	9.45445e-06	16460	genus..Eubacteriumhalliigroup.id.11338	0.001171	19.2949
rs630939	T	C	-0.0508914	0.0114352	9.15759e-06	16238	genus..Eubacteriumhalliigroup.id.11338	0.00121826	19.8037
rs17074066	C	T	-0.0813986	0.0189272	9.34905e-06	15804	genus..Eubacteriumhalliigroup.id.11338	0.00116892	18.4929
rs34297067	G	A	-0.186907	0.0341475	6.59784e-08	3271	genus..Eubacteriumnodatumgroup.id.11297	0.00907593	29.941
rs113893692	T	C	-0.185107	0.0403573	5.75702e-06	3195	genus..Eubacteriumnodatumgroup.id.11297	0.00654155	21.0247
rs77910827	T	C	0.201788	0.0413568	9.05381e-07	3271	genus..Eubacteriumnodatumgroup.id.11297	0.00722551	23.7921
rs61841040	T	G	0.160621	0.0341609	3.56141e-06	3295	genus..Eubacteriumnodatumgroup.id.11297	0.00666479	22.0944
rs9425984	C	T	-0.130234	0.0292347	7.20681e-06	3294	genus..Eubacteriumnodatumgroup.id.11297	0.00598852	19.833
rs10263623	T	C	0.193496	0.0439023	8.90706e-06	3080	genus..Eubacteriumnodatumgroup.id.11297	0.0062674	19.4127
rs11006576	G	A	-0.110167	0.024593	7.98664e-06	3295	genus..Eubacteriumnodatumgroup.id.11297	0.00605327	20.0548
rs7880204	C	T	-0.125454	0.0275303	6.83884e-06	3294	genus..Eubacteriumnodatumgroup.id.11297	0.00626459	20.753
rs6818880	G	A	-0.110081	0.0245964	7.8254e-06	3291	genus..Eubacteriumnodatumgroup.id.11297	0.00604942	20.0176
rs10458299	C	T	-0.187753	0.041969	8.36714e-06	3271	genus..Eubacteriumnodatumgroup.id.11297	0.00608115	20.0009
rs7827125	T	C	0.1223	0.0271331	7.17355e-06	3294	genus..Eubacteriumnodatumgroup.id.11297	0.00612996	20.3043
rs12423772	T	G	0.14098	0.0295029	2.62925e-06	5321	genus..Eubacteriumoxidoreducensgroup.id.11339	0.00427298	22.8255
rs2973294	T	G	0.0923559	0.0195439	2.38836e-06	5378	genus..Eubacteriumoxidoreducensgroup.id.11339	0.00413511	22.3227
rs34561138	A	G	0.216145	0.045992	2.51163e-06	4186	genus..Eubacteriumoxidoreducensgroup.id.11339	0.0052486	22.076
rs440215	T	C	0.0932766	0.0195294	1.65407e-06	5377	genus..Eubacteriumoxidoreducensgroup.id.11339	0.00422464	22.8038
rs1425962	C	G	0.0906104	0.0200612	7.32284e-06	5321	genus..Eubacteriumoxidoreducensgroup.id.11339	0.00381932	20.3928
rs12129908	A	C	0.0893273	0.0198333	5.79516e-06	5377	genus..Eubacteriumoxidoreducensgroup.id.11339	0.0037584	20.2776
rs35398954	G	A	-0.0901402	0.0174602	5.39945e-07	16621	genus..Eubacteriumrectalegroup.id.14374	0.00160098	26.6494
rs117151453	C	G	-0.113141	0.0243541	1.84432e-06	13908	genus..Eubacteriumrectalegroup.id.14374	0.00154936	21.5789
rs16960159	G	C	-0.156596	0.0336234	4.10132e-06	8334	genus..Eubacteriumrectalegroup.id.14374	0.00259595	21.6857
rs314726	C	T	0.0528824	0.0109486	1.37967e-06	16966	genus..Eubacteriumrectalegroup.id.14374	0.00137318	23.3266
rs10797540	G	A	0.0503179	0.0108389	3.53384e-06	17350	genus..Eubacteriumrectalegroup.id.14374	0.0012406	21.5487
rs10248854	A	C	-0.0527827	0.0113464	4.20676e-06	17348	genus..Eubacteriumrectalegroup.id.14374	0.00124589	21.6382
rs3980709	T	A	-0.0622701	0.0140572	6.85524e-06	17340	genus..Eubacteriumrectalegroup.id.14374	0.00113038	19.6207
rs2884897	G	A	-0.129364	0.0289021	6.44426e-06	10813	genus..Eubacteriumrectalegroup.id.14374	0.00184934	20.0303
rs10892089	G	C	-0.0635522	0.0140072	6.21821e-06	17351	genus..Eubacteriumrectalegroup.id.14374	0.001185	20.5829
rs143694765	C	T	0.0870025	0.019779	9.75369e-06	15124	genus..Eubacteriumrectalegroup.id.14374	0.00127772	19.3464
rs59427698	G	A	-0.0576035	0.0130853	5.36906e-06	16613	genus..Eubacteriumrectalegroup.id.14374	0.00116513	19.3765
rs62547233	G	A	0.0536319	0.0120201	9.8982e-06	17347	genus..Eubacteriumrectalegroup.id.14374	0.00114633	19.9059
rs2116427	G	A	0.0911461	0.0182353	4.67364e-07	7739	genus..Eubacteriumruminantiumgroup.id.11340	0.00321784	24.9768
rs139749	T	C	-0.0845439	0.0171791	8.58845e-07	7314	genus..Eubacteriumruminantiumgroup.id.11340	0.00330046	24.2129
rs72836424	T	C	-0.139825	0.030069	2.62125e-06	7314	genus..Eubacteriumruminantiumgroup.id.11340	0.00294777	21.6178
rs2229917	G	A	0.153538	0.0323922	2.15894e-06	7050	genus..Eubacteriumruminantiumgroup.id.11340	0.00317672	22.4609
rs10131724	C	A	-0.199832	0.0414577	2.38663e-06	5071	genus..Eubacteriumruminantiumgroup.id.11340	0.00456081	23.2247
rs16891896	A	G	-0.174787	0.0390573	2.3812e-06	4753	genus..Eubacteriumruminantiumgroup.id.11340	0.00419586	20.0185
rs7000472	G	A	-0.0762282	0.016523	4.06848e-06	7739	genus..Eubacteriumruminantiumgroup.id.11340	0.00274268	21.2785
rs13025464	C	T	-0.0737077	0.0163786	6.96842e-06	7738	genus..Eubacteriumruminantiumgroup.id.11340	0.00261042	20.247
rs2418654	T	C	-0.0748879	0.0165852	6.17247e-06	7314	genus..Eubacteriumruminantiumgroup.id.11340	0.00277984	20.3829
rs6676699	T	G	-0.0888124	0.0196447	6.37979e-06	7708	genus..Eubacteriumruminantiumgroup.id.11340	0.00264462	20.4335
rs73139629	C	A	-0.115098	0.0247909	5.36199e-06	7314	genus..Eubacteriumruminantiumgroup.id.11340	0.00293843	21.5491
rs112375806	A	T	0.143141	0.0293757	5.82166e-06	7123	genus..Eubacteriumruminantiumgroup.id.11340	0.00332233	23.7372
rs606117	G	A	0.0833243	0.018056	4.81639e-06	7263	genus..Eubacteriumruminantiumgroup.id.11340	0.00292357	21.2903
rs57340348	C	T	-0.0979429	0.0212166	4.93278e-06	7314	genus..Eubacteriumruminantiumgroup.id.11340	0.0029052	21.3047
rs2817174	T	C	-0.0734306	0.0163687	7.8696e-06	7710	genus..Eubacteriumruminantiumgroup.id.11340	0.00260339	20.1193
rs10923018	A	G	0.0726438	0.0160924	6.79541e-06	7739	genus..Eubacteriumruminantiumgroup.id.11340	0.0026262	20.3724
rs11637981	T	G	-0.073258	0.0160888	5.43671e-06	7718	genus..Eubacteriumruminantiumgroup.id.11340	0.00267913	20.7277
rs17519472	T	C	0.107804	0.0233984	4.70356e-06	7710	genus..Eubacteriumruminantiumgroup.id.11340	0.00274569	21.222
rs209813	A	G	-0.103488	0.0236391	9.23146e-06	7264	genus..Eubacteriumruminantiumgroup.id.11340	0.00263148	19.1602
rs6048195	T	A	-0.0603594	0.011658	2.50324e-07	14839	genus..Eubacteriumventriosumgroup.id.11341	0.00180324	26.803
rs73615400	C	T	-0.0956303	0.0193428	9.53613e-07	15146	genus..Eubacteriumventriosumgroup.id.11341	0.00161122	24.4398
rs57199565	C	T	0.0783394	0.0160257	7.97037e-07	14913	genus..Eubacteriumventriosumgroup.id.11341	0.0015998	23.8929
rs11617697	G	A	-0.143349	0.0286241	7.21757e-07	11497	genus..Eubacteriumventriosumgroup.id.11341	0.00217667	25.0754
rs16884680	T	G	-0.0906428	0.0191909	1.73969e-06	15289	genus..Eubacteriumventriosumgroup.id.11341	0.00145701	22.3059
rs12964517	A	G	0.0587198	0.0123453	2.07499e-06	15289	genus..Eubacteriumventriosumgroup.id.11341	0.00147755	22.6207
rs876734	T	C	-0.0618696	0.0132532	2.88908e-06	14913	genus..Eubacteriumventriosumgroup.id.11341	0.00145919	21.7898
rs3809430	C	T	-0.0548171	0.0118426	3.55317e-06	15287	genus..Eubacteriumventriosumgroup.id.11341	0.00139962	21.4232
rs72783037	A	C	0.0658926	0.0143747	6.54762e-06	15286	genus..Eubacteriumventriosumgroup.id.11341	0.00137273	21.0097
rs73849225	C	T	0.0975711	0.0224388	5.20909e-06	14573	genus..Eubacteriumventriosumgroup.id.11341	0.00129578	18.9053
rs9316536	G	T	-0.0817111	0.0183121	7.83519e-06	15289	genus..Eubacteriumventriosumgroup.id.11341	0.00130059	19.9081
rs35179274	T	C	-0.0627263	0.013786	5.75792e-06	15287	genus..Eubacteriumventriosumgroup.id.11341	0.00135243	20.6999
rs78250280	A	G	0.0749762	0.0164404	3.35791e-06	14835	genus..Eubacteriumventriosumgroup.id.11341	0.00139999	20.7951
rs66746423	T	C	0.0751501	0.0164978	6.11142e-06	14578	genus..Eubacteriumventriosumgroup.id.11341	0.00142131	20.7465
rs6704822	G	A	0.0739179	0.0166705	6.6223e-06	15289	genus..Eubacteriumventriosumgroup.id.11341	0.0012843	19.6583
rs13082419	T	C	-0.0715522	0.016137	9.55987e-06	14501	genus..Eubacteriumventriosumgroup.id.11341	0.00135399	19.6581
rs66830358	A	T	0.0528752	0.0117972	6.86917e-06	14913	genus..Eubacteriumventriosumgroup.id.11341	0.00134522	20.0857
rs17830032	A	G	-0.160597	0.0310515	2.38893e-07	9527	genus..Eubacteriumxylanophilumgroup.id.14375	0.00279988	26.7437
rs13239072	A	G	0.0687427	0.0142728	1.81783e-06	13307	genus..Eubacteriumxylanophilumgroup.id.14375	0.00174019	23.1936
rs79582700	G	C	-0.0951677	0.0199969	2.40981e-06	13256	genus..Eubacteriumxylanophilumgroup.id.14375	0.00170569	22.6458
rs12980122	G	C	-0.108274	0.0238257	5.01935e-06	12039	genus..Eubacteriumxylanophilumgroup.id.14375	0.00171245	20.6481
rs2012708	G	A	0.0573202	0.0126905	6.5254e-06	13306	genus..Eubacteriumxylanophilumgroup.id.14375	0.0015309	20.3983
rs2213117	G	T	0.0877797	0.0189012	4.21329e-06	12878	genus..Eubacteriumxylanophilumgroup.id.14375	0.00167199	21.5646
rs10140184	C	A	0.0576795	0.012599	4.95862e-06	12930	genus..Eubacteriumxylanophilumgroup.id.14375	0.00161834	20.9558
rs10917203	C	A	0.0612633	0.0130917	3.15155e-06	12930	genus..Eubacteriumxylanophilumgroup.id.14375	0.00169074	21.8949
rs112176119	T	C	-0.113455	0.0245762	3.32766e-06	12199	genus..Eubacteriumxylanophilumgroup.id.14375	0.00174397	21.3084
rs1999224	T	G	-0.0949051	0.0203503	3.75492e-06	13309	genus..Eubacteriumxylanophilumgroup.id.14375	0.00163149	21.7457
rs75586835	G	A	-0.114498	0.0263455	9.38708e-06	12550	genus..Eubacteriumxylanophilumgroup.id.14375	0.00150274	18.8847
rs4654122	G	C	0.0553508	0.0123588	7.19609e-06	13309	genus..Eubacteriumxylanophilumgroup.id.14375	0.00150486	20.0554
rs2047242	G	A	-0.067603	0.0133738	2.46372e-07	13369	genus..Ruminococcusgauvreauiigroup.id.11342	0.00190764	25.5481
rs71386687	G	T	0.121037	0.02386	2.90761e-07	11340	genus..Ruminococcusgauvreauiigroup.id.11342	0.00226412	25.7288
rs9870933	G	A	0.0621643	0.0126072	8.4912e-07	13382	genus..Ruminococcusgauvreauiigroup.id.11342	0.00181358	24.3098
rs1391597	T	C	0.0590284	0.0124874	1.85964e-06	13382	genus..Ruminococcusgauvreauiigroup.id.11342	0.001667	22.3417
rs431418	G	A	-0.094737	0.0210157	5.53667e-06	13289	genus..Ruminococcusgauvreauiigroup.id.11342	0.00152685	20.3182
rs10931481	A	G	0.0610096	0.0130484	3.38211e-06	13382	genus..Ruminococcusgauvreauiigroup.id.11342	0.00163098	21.8582
rs289410	A	G	-0.0654926	0.0139101	2.27464e-06	13380	genus..Ruminococcusgauvreauiigroup.id.11342	0.00165405	22.1645
rs2105937	G	A	0.0580215	0.0127806	5.10352e-06	13364	genus..Ruminococcusgauvreauiigroup.id.11342	0.00153982	20.6069
rs2166943	C	A	0.0566974	0.0123497	5.27717e-06	13377	genus..Ruminococcusgauvreauiigroup.id.11342	0.00157316	21.0742
rs12539819	T	C	0.110654	0.0240684	4.49375e-06	11860	genus..Ruminococcusgauvreauiigroup.id.11342	0.00177901	21.1332
rs12079579	G	A	0.0955324	0.0213436	5.03725e-06	12986	genus..Ruminococcusgauvreauiigroup.id.11342	0.00154035	20.0308
rs73802842	A	C	0.0736808	0.0169665	7.48026e-06	13382	genus..Ruminococcusgauvreauiigroup.id.11342	0.00140732	18.8565
rs13188803	A	T	0.0709419	0.0156855	7.27559e-06	12834	genus..Ruminococcusgauvreauiigroup.id.11342	0.00159131	20.4522
rs13163520	A	G	-0.127377	0.0233883	5.61015e-08	6326	genus..Ruminococcusgnavusgroup.id.14376	0.00466688	29.6517
rs934940	C	A	-0.105045	0.0229588	2.73705e-06	6309	genus..Ruminococcusgnavusgroup.id.14376	0.00330713	20.9273
rs9872758	C	T	0.0849233	0.0176643	1.66029e-06	6398	genus..Ruminococcusgnavusgroup.id.14376	0.00359956	23.106
rs2909242	A	C	-0.0909965	0.018351	7.40957e-07	6401	genus..Ruminococcusgnavusgroup.id.14376	0.00382663	24.5807
rs3124783	G	A	-0.11599	0.0249099	2.6652e-06	6401	genus..Ruminococcusgnavusgroup.id.14376	0.00337581	21.675
rs62167033	C	T	0.185289	0.0396295	3.49529e-06	5194	genus..Ruminococcusgnavusgroup.id.14376	0.00419117	21.8522
rs12989336	A	G	-0.0846861	0.0187936	7.11808e-06	6401	genus..Ruminococcusgnavusgroup.id.14376	0.00316213	20.2987
rs12136548	T	C	0.0901946	0.0196476	3.09631e-06	6401	genus..Ruminococcusgnavusgroup.id.14376	0.00328146	21.0672
rs78399089	C	T	0.144445	0.0326618	6.62998e-06	5944	genus..Ruminococcusgnavusgroup.id.14376	0.00327959	19.5514
rs11597105	G	A	0.114673	0.0250653	6.94868e-06	6328	genus..Ruminococcusgnavusgroup.id.14376	0.00329667	20.9237
rs11864644	C	T	-0.139804	0.0318253	5.0088e-06	6241	genus..Ruminococcusgnavusgroup.id.14376	0.00308245	19.2909
rs4388134	T	C	-0.0904997	0.0203544	9.11637e-06	6399	genus..Ruminococcusgnavusgroup.id.14376	0.00307982	19.7625
rs35866622	C	T	-0.0612024	0.0109421	2.21337e-08	17240	genus..Ruminococcustorquesgroup.id.14377	0.00181138	31.2812
rs773123	A	T	0.0824005	0.0173862	1.58956e-06	17011	genus..Ruminococcustorquesgroup.id.14377	0.00131871	22.4595
rs10904297	G	A	-0.167804	0.0389812	2.68713e-06	3143	genus..Ruminococcustorquesgroup.id.14377	0.00586135	18.5191
rs8080469	A	G	0.0490727	0.0107036	3.49522e-06	17798	genus..Ruminococcustorquesgroup.id.14377	0.0011796	21.0169
rs77034621	G	T	-0.151553	0.0335878	6.06872e-06	8567	genus..Ruminococcustorquesgroup.id.14377	0.00237086	20.3547
rs73130967	T	A	0.0770375	0.0168264	3.70741e-06	17011	genus..Ruminococcustorquesgroup.id.14377	0.00123071	20.9589
rs1972694	A	T	-0.0614094	0.0137321	8.92829e-06	17353	genus..Ruminococcustorquesgroup.id.14377	0.00115113	19.9963
rs12434631	G	A	0.074697	0.0153401	2.77247e-06	17353	genus..Ruminococcustorquesgroup.id.14377	0.00136454	23.7084
rs4073731	C	T	0.0651948	0.0142221	4.0525e-06	17793	genus..Ruminococcustorquesgroup.id.14377	0.0011796	21.0111
rs13154778	A	T	0.0563358	0.0129526	7.15746e-06	17795	genus..Ruminococcustorquesgroup.id.14377	0.00106192	18.9149
rs1475330	C	T	0.0523492	0.01182	8.13435e-06	17353	genus..Ruminococcustorquesgroup.id.14377	0.00112906	19.6125
rs10967781	A	C	0.0507994	0.0113322	8.36865e-06	17791	genus..Ruminococcustorquesgroup.id.14377	0.00112822	20.0927
rs8141465	G	A	0.0480778	0.0107442	9.64837e-06	17791	genus..Ruminococcustorquesgroup.id.14377	0.00112422	20.0212
rs34583783	T	G	0.126596	0.0268461	4.48529e-06	7468	genus.Actinomyces.id.423	0.00296881	22.2311
rs2715439	T	C	0.0746684	0.0164822	6.27e-06	7468	genus.Actinomyces.id.423	0.00274061	20.5177
rs4146653	A	G	0.0985224	0.0214182	4.49647e-06	7468	genus.Actinomyces.id.423	0.00282533	21.1537
rs35011108	G	A	0.232634	0.0512044	6.33832e-06	3515	genus.Actinomyces.id.423	0.00583798	20.6293
rs4073240	A	G	0.0749687	0.0167368	7.94274e-06	7468	genus.Actinomyces.id.423	0.00267944	20.0585
rs7915461	C	T	0.18776	0.0401636	5.91984e-06	5282	genus.Actinomyces.id.423	0.00412048	21.8462
rs71315246	G	A	-0.0969809	0.021925	9.82978e-06	7468	genus.Actinomyces.id.423	0.00261307	19.5603
rs10787984	C	G	0.094316	0.0213513	9.62305e-06	7468	genus.Actinomyces.id.423	0.00260606	19.5077
rs7680684	T	C	-0.083381	0.0168901	9.76904e-07	8243	genus.Adlercreutzia.id.812	0.00294783	24.3649
rs2147798	G	C	0.0922959	0.0192121	1.39877e-06	8243	genus.Adlercreutzia.id.812	0.00279199	23.0732
rs80078995	T	A	-0.11324	0.0232586	1.57358e-06	8243	genus.Adlercreutzia.id.812	0.00286746	23.6987
rs2717140	T	C	-0.119225	0.0251081	2.04594e-06	8243	genus.Adlercreutzia.id.812	0.00272795	22.5425
rs9490822	T	C	-0.0734512	0.0155789	2.54421e-06	8243	genus.Adlercreutzia.id.812	0.00268949	22.2238
rs12522517	T	A	-0.104884	0.0234695	4.41254e-06	8187	genus.Adlercreutzia.id.812	0.0024335	19.9668
rs13231526	A	C	0.143237	0.0311654	4.81355e-06	8051	genus.Adlercreutzia.id.812	0.00261684	21.1182
rs6664405	C	T	-0.0953084	0.0210752	5.23422e-06	8051	genus.Adlercreutzia.id.812	0.00253378	20.4462
rs1046175	G	C	0.112758	0.0255994	6.35889e-06	8051	genus.Adlercreutzia.id.812	0.00240403	19.3966
rs9915817	C	T	0.0749219	0.016833	8.21673e-06	8243	genus.Adlercreutzia.id.812	0.00239754	19.8056
rs55719207	A	G	-0.0699243	0.0158036	9.60505e-06	8243	genus.Adlercreutzia.id.812	0.00236934	19.5721
rs11604400	T	C	-0.102524	0.0234834	9.74463e-06	8107	genus.Adlercreutzia.id.812	0.00234559	19.0557
rs11729256	C	T	0.0750473	0.0150184	6.58393e-07	11860	genus.Akkermansia.id.4037	0.00210099	24.966
rs4936098	G	A	0.0649225	0.0135934	1.10359e-06	11857	genus.Akkermansia.id.4037	0.00192011	22.8067
rs9349825	G	A	-0.0703407	0.0147133	2.59886e-06	11857	genus.Akkermansia.id.4037	0.0019239	22.8518
rs74542928	C	T	0.112623	0.0236434	1.4802e-06	11215	genus.Akkermansia.id.4037	0.00201908	22.6858
rs2602429	T	C	0.0745352	0.0156201	2.71569e-06	11689	genus.Akkermansia.id.4037	0.00194416	22.7656
rs61779207	A	G	-0.0760539	0.0167769	6.32116e-06	11590	genus.Akkermansia.id.4037	0.00176997	20.5468
rs11184341	C	G	0.0655855	0.0142236	4.06353e-06	11863	genus.Akkermansia.id.4037	0.00178905	21.2579
rs4242783	A	G	0.0685454	0.0147701	2.99799e-06	11689	genus.Akkermansia.id.4037	0.00183914	21.5336
rs117107102	G	A	0.204406	0.0431629	3.01139e-06	4974	genus.Akkermansia.id.4037	0.00448856	22.4178
rs12908520	A	G	0.061772	0.0130954	2.26482e-06	11862	genus.Akkermansia.id.4037	0.0018723	22.2471
rs111862613	C	T	0.0911199	0.0196748	3.39236e-06	11620	genus.Akkermansia.id.4037	0.00184246	21.4452
rs941682	A	G	-0.0632957	0.0143777	9.17126e-06	11808	genus.Akkermansia.id.4037	0.00163864	19.3775
rs67281112	C	G	0.0634575	0.0137846	3.91578e-06	17090	genus.Alistipes.id.968	0.00123851	21.1898
rs67705352	G	T	-0.0532404	0.0110864	1.65123e-06	17567	genus.Alistipes.id.968	0.00131109	23.0596
rs11769002	A	G	-0.0528793	0.0109389	1.44962e-06	17571	genus.Alistipes.id.968	0.00132817	23.3657
rs7129639	A	C	-0.0524955	0.0109584	1.78422e-06	17571	genus.Alistipes.id.968	0.00130433	22.9458
rs1689282	C	A	-0.0520061	0.0113942	5.27578e-06	17090	genus.Alistipes.id.968	0.00121751	20.8301
rs11958296	G	A	-0.0981222	0.0218272	9.29574e-06	16214	genus.Alistipes.id.968	0.00124482	20.2062
rs8130320	G	A	-0.049002	0.010717	4.83612e-06	17571	genus.Alistipes.id.968	0.00118841	20.904
rs2875322	C	T	-0.0580945	0.0131432	8.77703e-06	17459	genus.Alistipes.id.968	0.00111779	19.5351
rs2290844	T	C	0.0813969	0.0191632	9.10135e-06	17571	genus.Alistipes.id.968	0.00102574	18.0398
rs2450745	C	A	-0.080524	0.0184702	7.11836e-06	17571	genus.Alistipes.id.968	0.00108054	19.0046
rs62576416	C	T	0.0492647	0.0109733	7.50368e-06	17564	genus.Alistipes.id.968	0.00114624	20.1534
rs1107244	A	G	0.0758558	0.0171182	3.59059e-06	17571	genus.Alistipes.id.968	0.00111629	19.6341
rs34417064	G	A	-0.048202	0.0106868	7.00749e-06	17570	genus.Alistipes.id.968	0.00115653	20.3414
rs12990744	T	C	-0.0776618	0.0172986	8.20725e-06	16694	genus.Alistipes.id.968	0.0012059	20.1531
rs4810359	G	A	-0.0652428	0.0146155	7.49669e-06	17380	genus.Alistipes.id.968	0.00114522	19.9244
rs602075	G	A	0.168974	0.0296976	3.56575e-08	3212	genus.Allisonella.id.2174	0.00997858	32.3541
rs35778461	T	C	0.146679	0.0297186	1.2063e-06	3212	genus.Allisonella.id.2174	0.007527	24.3449
rs6742198	A	G	0.149152	0.0316484	3.34514e-06	3182	genus.Allisonella.id.2174	0.00693158	22.1963
rs1901739	G	T	0.115769	0.0248626	3.58801e-06	3212	genus.Allisonella.id.2174	0.00670486	21.6679
rs76904847	A	G	0.148523	0.0334857	6.08751e-06	3182	genus.Allisonella.id.2174	0.00614462	19.6607
rs35110698	C	T	-0.146322	0.0320852	5.72322e-06	3212	genus.Allisonella.id.2174	0.00643326	20.7845
rs7898615	G	T	0.167966	0.0373586	8.87277e-06	3212	genus.Allisonella.id.2174	0.00625407	20.2019
rs594561	T	C	0.112231	0.0251681	9.41103e-06	3212	genus.Allisonella.id.2174	0.00615272	19.8725
rs685403	C	G	-0.175203	0.0404474	4.88394e-06	3212	genus.Allisonella.id.2174	0.00580761	18.7513
rs12675596	T	G	0.145669	0.0290678	9.63726e-07	3008	genus.Alloprevotella.id.961	0.00827981	25.0969
rs58212166	G	A	-0.161506	0.0359102	7.93614e-06	3005	genus.Alloprevotella.id.961	0.00668624	20.2139
rs34619204	A	G	-0.156037	0.0344392	8.8419e-06	3003	genus.Alloprevotella.id.961	0.00678943	20.5144
rs17380632	T	A	0.125564	0.0280409	9.27121e-06	3009	genus.Alloprevotella.id.961	0.00661972	20.0381
rs4680035	G	A	-0.119599	0.0259446	4.99052e-06	3007	genus.Alloprevotella.id.961	0.00701735	21.2361
rs4364940	G	A	0.126418	0.0282207	8.58353e-06	3008	genus.Alloprevotella.id.961	0.00662695	20.0535
rs2154444	G	T	0.138234	0.0308961	8.36755e-06	3009	genus.Alloprevotella.id.961	0.00660881	20.0049
rs816292	C	T	-0.113003	0.02204	2.64038e-07	5017	genus.Anaerofilum.id.2053	0.00521241	26.2772
rs79598899	T	C	0.182586	0.0357284	3.74728e-07	4709	genus.Anaerofilum.id.2053	0.00551538	26.1049
rs4506496	A	G	0.10309	0.0212861	1.4866e-06	4935	genus.Anaerofilum.id.2053	0.00473034	23.4457
rs712981	C	A	0.10076	0.0202902	6.83115e-07	5051	genus.Anaerofilum.id.2053	0.00485854	24.6505
rs17105491	C	G	-0.193107	0.0411187	1.56819e-06	4856	genus.Anaerofilum.id.2053	0.0045214	22.0466
rs10794359	C	T	-0.0953524	0.02006	2.23496e-06	4994	genus.Anaerofilum.id.2053	0.00450395	22.5854
rs17096874	T	C	-0.126337	0.0268919	2.8603e-06	5051	genus.Anaerofilum.id.2053	0.00435058	22.062
rs356049	A	G	0.132603	0.0289802	6.55844e-06	4994	genus.Anaerofilum.id.2053	0.00417482	20.9281
rs1563175	C	A	0.0923834	0.0202157	5.53848e-06	5051	genus.Anaerofilum.id.2053	0.00411757	20.8755
rs17012738	G	T	0.0903417	0.0200239	7.24168e-06	5051	genus.Anaerofilum.id.2053	0.00401378	20.3472
rs9299345	C	T	-0.1364	0.0302372	8.04309e-06	5051	genus.Anaerofilum.id.2053	0.00401255	20.341
rs4244069	A	G	-0.146775	0.0326594	9.81202e-06	5030	genus.Anaerofilum.id.2053	0.00399923	20.1888
rs7193624	T	C	0.0750642	0.0150723	5.35482e-07	16926	genus.Anaerostipes.id.1991	0.00146324	24.8001
rs2804244	G	A	-0.053089	0.0110983	2.04051e-06	16926	genus.Anaerostipes.id.1991	0.00135007	22.8795
rs62215703	A	G	0.0644965	0.0136702	1.9777e-06	15550	genus.Anaerostipes.id.1991	0.00142946	22.2571
rs2396460	C	T	-0.0512653	0.0109555	2.91088e-06	16912	genus.Anaerostipes.id.1991	0.00129307	21.8941
rs3900776	A	G	-0.110013	0.0236302	2.74765e-06	14694	genus.Anaerostipes.id.1991	0.00147291	21.6719
rs2014785	C	T	0.0515687	0.0112199	4.68061e-06	16445	genus.Anaerostipes.id.1991	0.00128294	21.1224
rs62157625	C	T	0.088573	0.0185548	1.44909e-06	15215	genus.Anaerostipes.id.1991	0.00149544	22.7842
rs6726833	A	C	-0.0877497	0.0189408	3.32217e-06	16924	genus.Anaerostipes.id.1991	0.0012666	21.4606
rs6474958	G	A	-0.0500065	0.0112001	6.74483e-06	16918	genus.Anaerostipes.id.1991	0.00117693	19.9324
rs6854026	C	T	-0.0508482	0.0109075	3.19578e-06	16921	genus.Anaerostipes.id.1991	0.00128267	21.7294
rs78735375	C	A	-0.137429	0.0305304	5.33384e-06	10360	genus.Anaerostipes.id.1991	0.001952	20.2584
rs7823228	C	G	-0.0621085	0.0136614	5.84203e-06	16445	genus.Anaerostipes.id.1991	0.00125525	20.6661
rs13376554	T	A	0.197389	0.0458642	7.72059e-06	3101	genus.Anaerostipes.id.1991	0.00593758	18.5105
rs60983350	A	G	-0.0539901	0.0116575	4.42054e-06	16344	genus.Anaerostipes.id.1991	0.00131065	21.4468
rs10502061	G	A	0.0835752	0.0192017	7.93539e-06	16825	genus.Anaerostipes.id.1991	0.00112469	18.942
rs6563550	C	T	0.0877135	0.0176745	2.34517e-07	16566	genus.Anaerotruncus.id.2054	0.00148449	24.6256
rs8005030	T	C	0.0554447	0.0117854	2.28298e-06	16548	genus.Anaerotruncus.id.2054	0.00133568	22.1297
rs4669806	T	G	0.0576389	0.0122994	2.4206e-06	16566	genus.Anaerotruncus.id.2054	0.00132395	21.9589
rs10150232	G	A	0.0567088	0.0124877	6.67667e-06	16117	genus.Anaerotruncus.id.2054	0.0012779	20.6197
rs1272208	T	G	-0.0611743	0.0129831	4.27982e-06	16117	genus.Anaerotruncus.id.2054	0.00137563	22.1988
rs12056802	G	C	0.0774194	0.0177178	6.12679e-06	16010	genus.Anaerotruncus.id.2054	0.00119116	19.0909
rs11018566	G	A	-0.156465	0.0366032	6.13709e-06	6278	genus.Anaerotruncus.id.2054	0.00290211	18.2666
rs7675045	T	A	-0.0497815	0.0110573	6.91883e-06	16566	genus.Anaerotruncus.id.2054	0.00122204	20.2667
rs1431492	T	C	-0.0654996	0.0146188	7.35565e-06	16560	genus.Anaerotruncus.id.2054	0.00121079	20.0725
rs9347879	C	T	0.050618	0.011049	4.22333e-06	16566	genus.Anaerotruncus.id.2054	0.00126531	20.9851
rs17734739	C	T	0.0660052	0.014908	7.42772e-06	15927	genus.Anaerotruncus.id.2054	0.00122927	19.6002
rs6494922	G	A	0.0903106	0.0202257	6.62362e-06	16067	genus.Anaerotruncus.id.2054	0.00123937	19.9351
rs34449434	C	A	-0.0497004	0.0113402	9.85065e-06	16117	genus.Anaerotruncus.id.2054	0.00119035	19.2054
rs7155595	A	C	0.0539336	0.0118903	7.54982e-06	16553	genus.Anaerotruncus.id.2054	0.00124142	20.5722
rs115414803	C	A	-0.144356	0.0317524	6.83473e-06	9273	genus.Anaerotruncus.id.2054	0.00222397	20.6644
rs2704155	A	T	-0.106235	0.0234815	5.4183e-06	12419	genus.Anaerotruncus.id.2054	0.00164544	20.465
rs6795673	T	C	0.0538565	0.0105251	3.37909e-07	18301	genus.Bacteroides.id.918	0.00142865	26.1803
rs28757219	A	T	0.0818398	0.0170319	1.2942e-06	14833	genus.Bacteroides.id.918	0.00155418	23.0859
rs9507307	T	C	0.0604456	0.0129128	2.1271e-06	18184	genus.Bacteroides.id.918	0.00120359	21.91
rs66474973	T	G	0.0812515	0.0164479	6.80966e-07	17405	genus.Bacteroides.id.918	0.0014001	24.4001
rs11585893	G	A	-0.0740746	0.0147633	1.79511e-06	17821	genus.Bacteroides.id.918	0.00141067	25.1722
rs495004	G	C	-0.0607475	0.0129865	3.42092e-06	17707	genus.Bacteroides.id.918	0.00123421	21.8787
rs17619981	G	T	0.0880978	0.0187002	2.68683e-06	15801	genus.Bacteroides.id.918	0.00140263	22.1913
rs2023437	C	T	-0.0782325	0.0167634	5.01824e-06	17484	genus.Bacteroides.id.918	0.00124414	21.7771
rs66710942	T	C	0.0488038	0.0107412	5.86259e-06	17821	genus.Bacteroides.id.918	0.00115709	20.642
rs13207588	G	A	-0.059205	0.0131195	7.48504e-06	17707	genus.Bacteroides.id.918	0.00114879	20.3627
rs2366421	A	T	-0.0528153	0.0117124	7.64945e-06	18299	genus.Bacteroides.id.918	0.00110998	20.3319
rs1340391	C	T	-0.0592004	0.0132244	6.7301e-06	18302	genus.Bacteroides.id.918	0.00109376	20.0377
rs2276875	G	A	-0.0697176	0.0139537	4.65027e-07	13893	genus.Barnesiella.id.944	0.00179362	24.9599
rs2428166	A	G	-0.165859	0.0337309	8.50874e-07	8091	genus.Barnesiella.id.944	0.00297936	24.172
rs60316894	T	C	-0.121478	0.025184	1.19064e-06	12717	genus.Barnesiella.id.944	0.00182629	23.2637
rs35177866	G	A	0.0917125	0.0190133	2.94763e-06	13394	genus.Barnesiella.id.944	0.00173411	23.2635
rs13242616	C	T	-0.0583747	0.0123176	2.29017e-06	13945	genus.Barnesiella.id.944	0.00160798	22.4562
rs79795328	G	A	-0.0818645	0.0176441	4.23302e-06	13657	genus.Barnesiella.id.944	0.00157382	21.5243
rs2057922	C	G	0.0915241	0.0194623	3.82634e-06	14208	genus.Barnesiella.id.944	0.00155409	22.1117
rs199035	A	G	0.0559495	0.0119716	3.00294e-06	13945	genus.Barnesiella.id.944	0.00156384	21.8388
rs62251337	G	A	-0.0690763	0.0149374	4.24161e-06	13945	genus.Barnesiella.id.944	0.00153117	21.3818
rs77455852	G	T	-0.0891491	0.0195601	3.16354e-06	13394	genus.Barnesiella.id.944	0.0015485	20.7696
rs11155559	C	T	0.0956023	0.0212961	8.91914e-06	13383	genus.Barnesiella.id.944	0.00150359	20.1499
rs12909713	T	C	-0.0550716	0.0120039	4.94527e-06	14205	genus.Barnesiella.id.944	0.00147954	21.045
rs113258194	G	A	0.098992	0.0214121	7.31119e-06	13945	genus.Barnesiella.id.944	0.00153038	21.3708
rs28479800	T	A	-0.09152	0.0210002	7.93418e-06	12399	genus.Barnesiella.id.944	0.00152944	18.9895
rs76181748	T	C	-0.0778559	0.017164	6.7766e-06	14201	genus.Barnesiella.id.944	0.00144677	20.5724
rs72684847	C	T	-0.114369	0.0253873	6.76169e-06	12984	genus.Barnesiella.id.944	0.00156062	20.2917
rs28418786	G	C	-0.0791324	0.0174957	6.47627e-06	13698	genus.Barnesiella.id.944	0.00149122	20.4542
rs182549	T	C	0.119703	0.0127294	1.27822e-20	14778	genus.Bifidobacterium.id.436	0.0059483	88.418
rs7322849	C	T	0.112428	0.0201813	1.08368e-08	14778	genus.Bifidobacterium.id.436	0.0020957	31.0311
rs10841473	C	G	-0.0624207	0.0129438	1.64522e-06	14777	genus.Bifidobacterium.id.436	0.00157131	23.2526
rs56108664	C	T	0.0729971	0.0157926	2.4402e-06	13916	genus.Bifidobacterium.id.436	0.00153294	21.362
rs2686790	C	T	0.070741	0.0157926	7.49893e-06	14778	genus.Bifidobacterium.id.436	0.00135591	20.0621
rs4567981	A	T	0.0562084	0.0117923	1.92831e-06	14666	genus.Bifidobacterium.id.436	0.00154675	22.7167
rs2491158	A	G	0.0712624	0.015983	8.04716e-06	14021	genus.Bifidobacterium.id.436	0.00141583	19.8766
rs76671854	G	C	-0.0846055	0.0184003	3.9567e-06	13806	genus.Bifidobacterium.id.436	0.00152902	21.1389
rs75344046	T	C	0.232354	0.0505979	4.86354e-06	3856	genus.Bifidobacterium.id.436	0.00543914	21.0771
rs540489	G	T	-0.0637641	0.0138746	5.19458e-06	14561	genus.Bifidobacterium.id.436	0.00144841	21.118
rs857444	T	C	0.0558234	0.0121219	3.57097e-06	14777	genus.Bifidobacterium.id.436	0.00143311	21.2047
rs12022129	A	G	0.0619356	0.0138937	7.99643e-06	14776	genus.Bifidobacterium.id.436	0.00134308	19.8693
rs62181700	A	G	-0.0624643	0.0131205	2.17246e-06	14774	genus.Bifidobacterium.id.436	0.00153179	22.6622
rs55888705	G	A	0.0546319	0.0121139	6.67019e-06	14777	genus.Bifidobacterium.id.436	0.0013745	20.3362
rs5746486	C	T	-0.0536216	0.0120801	8.99955e-06	14778	genus.Bifidobacterium.id.436	0.00133152	19.7008
rs73797465	G	T	-0.0953566	0.0209237	4.38162e-06	14666	genus.Bifidobacterium.id.436	0.00141417	20.7667
rs116261629	C	G	0.128112	0.0261358	8.62329e-07	11276	genus.Bilophila.id.3170	0.00212632	24.0233
rs1571225	T	C	0.0826826	0.0170621	1.12289e-06	12854	genus.Bilophila.id.3170	0.0018236	23.4797
rs3827020	T	C	0.0766479	0.0160642	1.78875e-06	12628	genus.Bilophila.id.3170	0.00179955	22.7621
rs1241171	A	G	-0.0692654	0.0150148	4.24037e-06	12856	genus.Bilophila.id.3170	0.0016526	21.2777
rs7802841	A	C	0.0670097	0.0137701	1.76952e-06	12856	genus.Bilophila.id.3170	0.00183865	23.6775
rs8013541	T	A	-0.0571991	0.0125673	5.47538e-06	12856	genus.Bilophila.id.3170	0.00160876	20.7123
rs6793291	A	C	0.112729	0.0241633	3.1132e-06	11051	genus.Bilophila.id.3170	0.00196564	21.7611
rs1917709	T	A	0.118509	0.026742	7.36957e-06	10886	genus.Bilophila.id.3170	0.00180081	19.6354
rs542415	C	T	-0.0613623	0.0133436	4.70948e-06	12777	genus.Bilophila.id.3170	0.00165238	21.1441
rs72676854	C	T	0.123209	0.026882	5.62268e-06	11616	genus.Bilophila.id.3170	0.00180517	21.0031
rs4798126	A	G	0.073288	0.016799	7.14662e-06	12777	genus.Bilophila.id.3170	0.00148739	19.0297
rs1969927	A	G	0.0564589	0.0126935	9.0722e-06	12777	genus.Bilophila.id.3170	0.00154597	19.7804
rs60178956	A	G	-0.0624818	0.0141485	8.05619e-06	12777	genus.Bilophila.id.3170	0.00152403	19.4993
rs2728491	T	G	-0.0627416	0.0139456	6.33255e-06	12856	genus.Bilophila.id.3170	0.00157197	20.2379
rs2713349	T	A	0.0617228	0.0140174	8.63249e-06	12853	genus.Bilophila.id.3170	0.00150624	19.3859
rs9899990	G	A	-0.102702	0.0233878	9.06691e-06	12088	genus.Bilophila.id.3170	0.0015927	19.2801
rs11069458	C	T	-0.0680947	0.015503	7.71547e-06	12856	genus.Bilophila.id.3170	0.00149843	19.2898
rs11149971	T	C	0.117605	0.02339	1.03934e-06	16255	genus.Blautia.id.1992	0.00155285	25.2777
rs12453000	T	C	0.0625335	0.0129987	1.26117e-06	17815	genus.Blautia.id.1992	0.0012974	23.1406
rs115043014	A	G	-0.206605	0.043992	5.186e-06	4902	genus.Blautia.id.1992	0.00447934	22.0475
rs67794373	T	C	0.0601709	0.0123443	1.00003e-06	18158	genus.Blautia.id.1992	0.00130679	23.7571
rs117001700	C	T	0.196414	0.0441122	8.83912e-06	4965	genus.Blautia.id.1992	0.00397721	19.8177
rs72973581	G	A	0.125169	0.0265408	1.73934e-06	12764	genus.Blautia.id.1992	0.0017395	22.2381
rs4926264	C	T	0.0826207	0.0178239	5.10293e-06	18276	genus.Blautia.id.1992	0.0011743	21.4844
rs7860714	G	A	-0.0502178	0.0109853	4.09147e-06	18162	genus.Blautia.id.1992	0.00114929	20.8952
rs682885	G	A	-0.0493376	0.0107359	4.4908e-06	18274	genus.Blautia.id.1992	0.00115437	21.117
rs2788271	G	T	-0.0575596	0.0133492	7.16388e-06	18276	genus.Blautia.id.1992	0.00101626	18.59
rs113271346	T	C	0.0782682	0.0172116	6.85386e-06	17465	genus.Blautia.id.1992	0.00118262	20.6765
rs3005511	G	A	0.0501085	0.0110768	6.18905e-06	18276	genus.Blautia.id.1992	0.00111848	20.4621
rs16892041	C	T	-0.0622605	0.0141804	8.82028e-06	18276	genus.Blautia.id.1992	0.00105368	19.2753
rs56221232	C	T	0.0828027	0.0167401	7.6194e-07	17133	genus.Butyricicoccus.id.2055	0.00142601	24.4638
rs2017189	T	G	-0.0506956	0.011024	3.87256e-06	17133	genus.Butyricicoccus.id.2055	0.0012328	21.1451
rs7322368	C	T	0.0815733	0.0183167	5.5178e-06	17134	genus.Butyricicoccus.id.2055	0.00115623	19.8314
rs75238760	A	T	0.0619423	0.0139942	6.797e-06	17022	genus.Butyricicoccus.id.2055	0.00114966	19.5897
rs12585793	C	T	-0.262206	0.0564729	5.79191e-06	3135	genus.Butyricicoccus.id.2055	0.00682955	21.5441
rs62478070	G	T	0.224039	0.0494959	5.9377e-06	4007	genus.Butyricicoccus.id.2055	0.00508716	20.4782
rs4962426	T	G	0.0614216	0.0135979	7.3849e-06	16889	genus.Butyricicoccus.id.2055	0.00120662	20.4007
rs10084203	G	A	0.0549699	0.0123563	8.58646e-06	17135	genus.Butyricicoccus.id.2055	0.00115369	19.789
rs12034718	G	A	0.0701199	0.0158213	9.57686e-06	16237	genus.Butyricicoccus.id.2055	0.00120827	19.64
rs113054641	A	G	-0.144881	0.0274574	1.73694e-07	9949	genus.Butyricimonas.id.945	0.00279069	27.8367
rs62390301	C	T	-0.0872983	0.0174893	7.41905e-07	10634	genus.Butyricimonas.id.945	0.00233752	24.9107
rs7083431	C	A	0.0703539	0.0144439	8.8546e-07	10737	genus.Butyricimonas.id.945	0.0022048	23.7208
rs2642760	C	G	0.0713357	0.0145396	8.5808e-07	10634	genus.Butyricimonas.id.945	0.00225856	24.0674
rs782080	A	T	0.0653488	0.0137973	2.23398e-06	10733	genus.Butyricimonas.id.945	0.00208572	22.4286
rs1862649	A	G	0.113124	0.0248176	4.76256e-06	10123	genus.Butyricimonas.id.945	0.00204828	20.7732
rs12304031	A	G	-0.086278	0.0196846	6.70067e-06	10658	genus.Butyricimonas.id.945	0.00179924	19.2072
rs71428626	T	G	-0.133188	0.0289905	4.80413e-06	9776	genus.Butyricimonas.id.945	0.00215438	21.1024
rs78453362	G	A	-0.14948	0.0327073	4.0581e-06	8207	genus.Butyricimonas.id.945	0.00253858	20.882
rs326049	G	C	0.0759694	0.0167617	8.1865e-06	10557	genus.Butyricimonas.id.945	0.00194202	20.5379
rs62130338	A	G	-0.0732608	0.0158324	3.8981e-06	10557	genus.Butyricimonas.id.945	0.00202409	21.4076
rs9657374	T	C	0.0680719	0.0148172	4.50359e-06	10737	genus.Butyricimonas.id.945	0.00196185	21.1018
rs12458763	C	A	0.122037	0.0269587	6.36646e-06	10383	genus.Butyricimonas.id.945	0.00196972	20.488
rs2114713	T	G	0.062721	0.0138998	6.87713e-06	10734	genus.Butyricimonas.id.945	0.00189333	20.3577
rs270727	C	G	-0.0694173	0.0150795	5.38157e-06	10634	genus.Butyricimonas.id.945	0.00198883	21.1874
rs72814525	G	A	0.0664154	0.0149766	8.24599e-06	10736	genus.Butyricimonas.id.945	0.0018284	19.662
rs11228830	G	A	0.135265	0.0298411	6.55162e-06	8974	genus.Butyricimonas.id.945	0.00228434	20.542
rs72723662	T	C	0.224078	0.0449336	7.86241e-07	3073	genus.Butyrivibrio.id.1993	0.00802773	24.8527
rs7412979	G	C	0.186779	0.0389112	1.70567e-06	3480	genus.Butyrivibrio.id.1993	0.00657748	23.0279
rs7752361	G	A	-0.11923	0.0239975	7.69113e-07	3481	genus.Butyrivibrio.id.1993	0.00704156	24.6713
rs4537857	C	T	-0.12459	0.0260992	1.80192e-06	3482	genus.Butyrivibrio.id.1993	0.00650203	22.7752
rs11761679	C	T	0.154775	0.0321539	2.20231e-06	3482	genus.Butyrivibrio.id.1993	0.00661038	23.1572
rs16941336	T	C	0.127488	0.0267936	1.53182e-06	3482	genus.Butyrivibrio.id.1993	0.00645996	22.6268
rs77356209	C	T	0.216874	0.0483299	6.6643e-06	3379	genus.Butyrivibrio.id.1993	0.00592401	20.1246
rs74622183	G	A	-0.201027	0.0428204	2.45748e-06	3478	genus.Butyrivibrio.id.1993	0.00629702	22.0272
rs7763512	A	G	0.119846	0.0253367	3.10655e-06	3259	genus.Butyrivibrio.id.1993	0.0068185	22.3603
rs142855850	G	A	0.205013	0.0457138	6.85543e-06	3234	genus.Butyrivibrio.id.1993	0.00618069	20.1002
rs9349693	G	A	0.117973	0.0259861	5.54958e-06	3482	genus.Butyrivibrio.id.1993	0.00588424	20.5984
rs486484	G	A	-0.108349	0.0240008	6.61084e-06	3456	genus.Butyrivibrio.id.1993	0.00586231	20.3678
rs17163238	A	G	0.140987	0.0309117	5.51196e-06	3482	genus.Butyrivibrio.id.1993	0.00593876	20.7904
rs4928024	G	A	-0.17471	0.0389333	8.18641e-06	3481	genus.Butyrivibrio.id.1993	0.00575155	20.1254
rs1007475	T	G	0.118065	0.0261271	7.92312e-06	3482	genus.Butyrivibrio.id.1993	0.00583036	20.4086
rs16934069	C	T	-0.133784	0.0299444	8.8591e-06	3482	genus.Butyrivibrio.id.1993	0.00569991	19.9494
rs4294381	C	T	0.112197	0.023186	1.3685e-06	6145	genus.CandidatusSoleaferrea.id.11350	0.00379606	23.4081
rs10090365	G	A	-0.0834413	0.0180989	4.17309e-06	6145	genus.CandidatusSoleaferrea.id.11350	0.00344697	21.248
rs4678258	C	T	0.0986136	0.0215646	5.53183e-06	6101	genus.CandidatusSoleaferrea.id.11350	0.00341588	20.9049
rs10108780	G	A	-0.092834	0.0199807	3.64079e-06	5999	genus.CandidatusSoleaferrea.id.11350	0.00358555	21.5799
rs386526	G	C	0.0818459	0.0180086	8.33076e-06	6144	genus.CandidatusSoleaferrea.id.11350	0.00335061	20.6486
rs36155147	T	C	0.104966	0.0240995	5.41138e-06	5958	genus.CandidatusSoleaferrea.id.11350	0.00317395	18.9642
rs6881988	C	G	-0.0819131	0.018185	9.22889e-06	6140	genus.CandidatusSoleaferrea.id.11350	0.00329365	20.2832
rs11153159	C	G	-0.12805	0.0285446	4.41523e-06	6101	genus.CandidatusSoleaferrea.id.11350	0.00328761	20.1172
rs10809135	C	T	0.0834858	0.0182426	5.47174e-06	5999	genus.CandidatusSoleaferrea.id.11350	0.00347903	20.9366
rs9973954	G	A	0.0892075	0.0195401	5.94796e-06	6145	genus.CandidatusSoleaferrea.id.11350	0.0033803	20.8356
rs6489992	G	A	-0.0840437	0.0187031	7.88786e-06	6142	genus.CandidatusSoleaferrea.id.11350	0.0032768	20.1857
rs6494306	G	A	-0.0969304	0.0214221	5.80051e-06	6145	genus.CandidatusSoleaferrea.id.11350	0.0033207	20.467
rs12500231	T	A	0.0813853	0.0182696	7.67641e-06	6145	genus.CandidatusSoleaferrea.id.11350	0.00321895	19.8379
rs7400877	C	T	-0.0951085	0.0212799	9.29448e-06	6145	genus.CandidatusSoleaferrea.id.11350	0.00324017	19.9691
rs2193878	A	T	0.228255	0.0509241	9.45546e-06	3088	genus.CandidatusSoleaferrea.id.11350	0.00646398	20.0776
rs830149	G	C	0.184647	0.0397237	9.58382e-06	5065	genus.CandidatusSoleaferrea.id.11350	0.0042477	21.5979
rs12404911	T	C	0.140717	0.0304142	2.79891e-06	3239	genus.Catenibacterium.id.2153	0.00656552	21.3931
rs77285108	A	G	-0.161826	0.0353447	3.6268e-06	3210	genus.Catenibacterium.id.2153	0.0064881	20.9497
rs73128290	G	A	0.129726	0.0284563	4.29372e-06	3239	genus.Catenibacterium.id.2153	0.00637546	20.7698
rs212393	A	G	-0.135254	0.0286209	3.62489e-06	3239	genus.Catenibacterium.id.2153	0.0068476	22.3185
rs7742829	T	C	0.11411	0.0251099	5.60729e-06	3239	genus.Catenibacterium.id.2153	0.0063356	20.6391
rs999354	A	T	0.0580248	0.0117185	7.00695e-07	16324	genus.ChristensenellaceaeR.7group.id.11283	0.0014997	24.5148
rs78521377	T	C	0.124992	0.0274797	5.60674e-06	12605	genus.ChristensenellaceaeR.7group.id.11283	0.00163864	20.6857
rs62467127	T	C	0.114108	0.0251983	3.25362e-06	12719	genus.ChristensenellaceaeR.7group.id.11283	0.00160968	20.5033
rs17081797	G	A	-0.0904325	0.0204253	3.34031e-06	16324	genus.ChristensenellaceaeR.7group.id.11283	0.0011994	19.6001
rs62132810	G	A	-0.0828853	0.0179623	5.66711e-06	15066	genus.ChristensenellaceaeR.7group.id.11283	0.00141131	21.29
rs60954665	G	T	0.049815	0.0110787	7.13177e-06	16324	genus.ChristensenellaceaeR.7group.id.11283	0.00123702	20.2156
rs10461257	G	A	-0.0551969	0.0122069	6.50746e-06	15987	genus.ChristensenellaceaeR.7group.id.11283	0.00127731	20.4439
rs79150079	A	C	0.121547	0.0270977	9.41804e-06	11994	genus.ChristensenellaceaeR.7group.id.11283	0.00167466	20.1163
rs62190261	C	A	0.0958394	0.0214723	8.74023e-06	15274	genus.ChristensenellaceaeR.7group.id.11283	0.00130261	19.9193
rs892686	G	A	0.0514099	0.011136	3.96861e-06	16325	genus.ChristensenellaceaeR.7group.id.11283	0.00130382	21.31
rs73952017	T	C	-0.0862164	0.0194354	8.45769e-06	15274	genus.ChristensenellaceaeR.7group.id.11283	0.00128671	19.676
rs550843	C	T	-0.0783246	0.0169209	2.05071e-06	14102	genus.Clostridiumsensustricto1.id.1873	0.00151708	21.4233
rs2795528	A	G	-0.184315	0.0392204	2.7204e-06	6366	genus.Clostridiumsensustricto1.id.1873	0.0034572	22.078
rs2817172	T	C	0.058139	0.0124492	2.76655e-06	13658	genus.Clostridiumsensustricto1.id.1873	0.0015943	21.8065
rs115807074	G	A	-0.22736	0.0492575	4.31688e-06	4229	genus.Clostridiumsensustricto1.id.1873	0.00501259	21.295
rs116847295	T	C	0.110021	0.0246032	4.58118e-06	12910	genus.Clostridiumsensustricto1.id.1873	0.00154659	19.9943
rs12341505	A	G	0.0810718	0.0180121	4.82174e-06	14118	genus.Clostridiumsensustricto1.id.1873	0.00143289	20.2558
rs11586026	T	A	0.110967	0.0250498	8.84988e-06	13095	genus.Clostridiumsensustricto1.id.1873	0.00149631	19.6206
rs11264403	A	G	-0.139062	0.0334454	7.75544e-06	7285	genus.Clostridiumsensustricto1.id.1873	0.00236745	17.2831
rs12490337	G	C	-0.0616879	0.0137581	7.49465e-06	14121	genus.Clostridiumsensustricto1.id.1873	0.00142167	20.1012
rs9541268	A	C	0.09597	0.0197312	8.79419e-07	12914	genus.Collinsella.id.815	0.00182855	23.6535
rs2671662	G	C	-0.0567751	0.011945	2.2204e-06	14334	genus.Collinsella.id.815	0.00157359	22.5883
rs73052258	A	G	0.0930178	0.0202658	1.7158e-06	14334	genus.Collinsella.id.815	0.00146757	21.0641
rs2103510	A	G	0.0786551	0.0168217	2.42474e-06	14334	genus.Collinsella.id.815	0.00152295	21.8602
rs75672793	G	A	-0.108908	0.0240522	6.13549e-06	12601	genus.Collinsella.id.815	0.00162443	20.4995
rs10890671	C	T	-0.0537401	0.0118848	6.52136e-06	14334	genus.Collinsella.id.815	0.00142438	20.4433
rs12921100	T	A	0.0563759	0.0127019	8.2257e-06	14334	genus.Collinsella.id.815	0.00137242	19.6965
rs59414781	G	C	0.0668866	0.0149773	9.14723e-06	14334	genus.Collinsella.id.815	0.00138944	19.9412
rs62448871	A	C	-0.0540309	0.0120324	6.78253e-06	14334	genus.Collinsella.id.815	0.00140476	20.1613
rs1496626	C	T	-0.0722307	0.01616	6.78175e-06	14334	genus.Collinsella.id.815	0.00139183	19.9755
rs149807560	A	C	-0.104264	0.0235841	7.0987e-06	13473	genus.Collinsella.id.815	0.00144857	19.5419
rs11597285	T	G	-0.0537947	0.0120548	9.37615e-06	14334	genus.Collinsella.id.815	0.00138734	19.911
rs305411	G	A	0.129218	0.0264518	1.00906e-06	6777	genus.Coprobacter.id.949	0.00350893	23.8567
rs3828477	T	G	-0.091218	0.019569	2.88974e-06	6798	genus.Coprobacter.id.949	0.00318606	21.7217
rs55672356	A	T	-0.193354	0.0413815	2.7369e-06	4903	genus.Coprobacter.id.949	0.00443306	21.8232
rs143662916	T	C	0.253264	0.0540141	3.07252e-06	3083	genus.Coprobacter.id.949	0.00708064	21.971
rs213863	T	C	-0.0887412	0.0188377	2.34883e-06	6798	genus.Coprobacter.id.949	0.00325385	22.1853
rs72821405	C	T	-0.147365	0.0319978	4.7576e-06	6177	genus.Coprobacter.id.949	0.00342203	21.2036
rs11532348	T	C	-0.103931	0.0226826	5.71184e-06	6364	genus.Coprobacter.id.949	0.00328806	20.9876
rs12996055	C	A	0.0921817	0.0209405	8.07639e-06	6570	genus.Coprobacter.id.949	0.00294084	19.3724
rs12684609	C	T	0.100827	0.0220366	6.10177e-06	6364	genus.Coprobacter.id.949	0.00327873	20.9279
rs5011652	C	G	0.0899597	0.020001	5.5105e-06	6783	genus.Coprobacter.id.949	0.00297358	20.224
rs74919520	A	G	0.125703	0.0276296	5.76326e-06	6387	genus.Coprobacter.id.949	0.00323028	20.6922
rs28402691	C	T	0.110695	0.0251199	9.55668e-06	6387	genus.Coprobacter.id.949	0.00303115	19.4127
rs189356	A	G	0.0781125	0.0171916	6.26291e-06	6763	genus.Coprobacter.id.949	0.00304329	20.6385
rs76001613	G	C	0.21591	0.0493019	9.12599e-06	3385	genus.Coprobacter.id.949	0.00563389	19.1674
rs4277593	A	G	-0.0585649	0.0109914	1.13969e-07	16651	genus.Coprococcus1.id.11301	0.00170213	28.387
rs56405618	G	A	-0.08963	0.0186508	1.57195e-06	16379	genus.Coprococcus1.id.11301	0.00140803	23.0918
rs74101919	C	T	-0.0718989	0.0144651	1.03291e-06	16732	genus.Coprococcus1.id.11301	0.00147439	24.7029
rs1010560	A	C	0.0580232	0.0122722	1.95915e-06	16723	genus.Coprococcus1.id.11301	0.00133496	22.3517
rs73031725	C	T	0.167591	0.0355224	1.97917e-06	7206	genus.Coprococcus1.id.11301	0.00307938	22.2524
rs1519491	C	T	0.0499197	0.0113558	8.95283e-06	16733	genus.Coprococcus1.id.11301	0.00115355	19.3223
rs1576241	G	A	-0.0510343	0.0109535	3.32862e-06	16729	genus.Coprococcus1.id.11301	0.00129595	21.7056
rs73167075	C	T	0.0573137	0.0127573	8.56864e-06	16733	genus.Coprococcus1.id.11301	0.00120476	20.1812
rs12794898	T	G	0.0903299	0.0197212	4.91531e-06	15186	genus.Coprococcus1.id.11301	0.0013796	20.9767
rs946513	T	C	0.205899	0.0460018	8.61855e-06	4310	genus.Coprococcus1.id.11301	0.00462666	20.0243
rs1762123	T	C	-0.0891532	0.0198554	8.01468e-06	16724	genus.Coprococcus1.id.11301	0.00120407	20.1588
rs7784490	G	C	-0.0518543	0.0113136	4.55233e-06	16733	genus.Coprococcus1.id.11301	0.00125386	21.0047
rs12886051	C	G	-0.0521782	0.0118051	8.00779e-06	16633	genus.Coprococcus1.id.11301	0.00117317	19.5339
rs2907920	G	A	0.0561173	0.0126824	7.65327e-06	16040	genus.Coprococcus1.id.11301	0.00121915	19.5766
rs59936925	T	A	0.117085	0.0233995	9.37545e-07	10931	genus.Coprococcus2.id.11302	0.00228528	25.033
rs6677933	T	C	-0.0804405	0.0164216	1.18501e-06	11483	genus.Coprococcus2.id.11302	0.00208524	23.9906
rs1958519	A	T	0.0665288	0.0138558	1.57692e-06	11009	genus.Coprococcus2.id.11302	0.00208978	23.0503
rs72680320	C	T	-0.0649382	0.013919	2.27115e-06	11009	genus.Coprococcus2.id.11302	0.00197323	21.7623
rs2482516	T	C	0.0754415	0.0164619	4.72333e-06	11483	genus.Coprococcus2.id.11302	0.00182563	20.9984
rs35890118	G	A	-0.066536	0.0147661	8.25962e-06	11478	genus.Coprococcus2.id.11302	0.00176583	20.3005
rs9426473	G	A	0.0727361	0.0161662	6.30687e-06	11486	genus.Coprococcus2.id.11302	0.00175935	20.24
rs12634070	C	T	0.0736486	0.0164921	9.95104e-06	11457	genus.Coprococcus2.id.11302	0.0017376	19.9388
rs61823518	C	A	-0.0955381	0.0215724	6.68258e-06	10980	genus.Coprococcus2.id.11302	0.00178311	19.6099
rs10070053	G	A	0.0594312	0.0135375	7.64883e-06	11473	genus.Coprococcus2.id.11302	0.00167704	19.2697
rs8100692	C	T	0.0577411	0.0113476	4.16459e-07	15829	genus.Coprococcus3.id.11303	0.00163305	25.8885
rs62481985	C	G	-0.0582385	0.0115052	4.1756e-07	15472	genus.Coprococcus3.id.11303	0.00165335	25.6197
rs178271	C	T	0.145257	0.0294239	7.81088e-07	10794	genus.Coprococcus3.id.11303	0.00225275	24.3665
rs13394391	T	C	-0.0709302	0.0150918	2.20317e-06	15834	genus.Coprococcus3.id.11303	0.00139311	22.0864
rs11080344	T	C	0.0516921	0.0113054	4.78692e-06	15835	genus.Coprococcus3.id.11303	0.00131851	20.9036
rs7521171	A	G	-0.0596434	0.0129279	4.32242e-06	15472	genus.Coprococcus3.id.11303	0.00137382	21.2822
rs11077359	C	T	-0.0645443	0.0148833	9.63598e-06	15378	genus.Coprococcus3.id.11303	0.00122148	18.8044
rs13247359	A	G	0.051211	0.0113031	7.32611e-06	15833	genus.Coprococcus3.id.11303	0.00129481	20.5247
rs4575475	A	G	0.0619514	0.0137787	7.04284e-06	15154	genus.Coprococcus3.id.11303	0.00133223	20.2128
rs10810043	G	A	0.0515518	0.0115923	9.27424e-06	15833	genus.Coprococcus3.id.11303	0.00124751	19.7739
rs4677103	G	A	0.0977912	0.0197263	9.59557e-07	7983	genus.DefluviitaleaceaeUCG011.id.11287	0.00306906	24.5696
rs72731813	T	C	-0.147383	0.0293796	4.33116e-07	7767	genus.DefluviitaleaceaeUCG011.id.11287	0.00322957	25.1588
rs112893842	C	T	0.11381	0.0232806	1.44535e-06	8183	genus.DefluviitaleaceaeUCG011.id.11287	0.00291203	23.8929
rs9725395	G	A	-0.13834	0.029554	3.51921e-06	8011	genus.DefluviitaleaceaeUCG011.id.11287	0.00272765	21.9055
rs55658617	C	T	0.174369	0.0362226	2.15292e-06	6663	genus.DefluviitaleaceaeUCG011.id.11287	0.00346579	23.1659
rs9608282	G	T	0.142939	0.0299793	2.52045e-06	7716	genus.DefluviitaleaceaeUCG011.id.11287	0.00293758	22.7273
rs28696126	T	A	-0.106503	0.0238473	6.62806e-06	7811	genus.DefluviitaleaceaeUCG011.id.11287	0.00254701	19.9404
rs1582238	C	T	0.0805036	0.0167257	1.56775e-06	7983	genus.DefluviitaleaceaeUCG011.id.11287	0.0028936	23.1609
rs4344384	T	G	0.0715978	0.0156309	4.83238e-06	8180	genus.DefluviitaleaceaeUCG011.id.11287	0.00255838	20.9761
rs2892880	A	G	0.0817755	0.0181686	6.82881e-06	8182	genus.DefluviitaleaceaeUCG011.id.11287	0.00246984	20.2533
rs11160353	A	T	-0.0691756	0.0147285	2.70303e-06	9234	genus.Desulfovibrio.id.3173	0.00238321	22.0543
rs2853179	T	C	0.0811971	0.0174234	2.42439e-06	8949	genus.Desulfovibrio.id.3173	0.00242095	21.7128
rs16863365	G	A	0.109402	0.0226964	1.7945e-06	8776	genus.Desulfovibrio.id.3173	0.00264056	23.2296
rs12031543	C	T	-0.127185	0.0281887	6.54764e-06	8855	genus.Desulfovibrio.id.3173	0.00229369	20.3527
rs13066142	A	G	0.119141	0.0250891	3.78665e-06	9241	genus.Desulfovibrio.id.3173	0.0024343	22.5453
rs2590913	A	G	0.154496	0.0339396	6.65421e-06	7225	genus.Desulfovibrio.id.3173	0.0028598	20.7156
rs2032031	G	A	-0.0654931	0.0148681	9.14277e-06	9241	genus.Desulfovibrio.id.3173	0.00209532	19.3993
rs72647089	G	T	-0.106594	0.0239337	8.29763e-06	8985	genus.Desulfovibrio.id.3173	0.0022028	19.8314
rs7729080	A	C	-0.070287	0.0157691	9.95869e-06	9241	genus.Desulfovibrio.id.3173	0.00214528	19.8628
rs4797774	A	G	0.212582	0.0470044	5.64315e-06	3476	genus.Desulfovibrio.id.3173	0.00584988	20.4421
rs6580353	C	T	0.0770979	0.0169735	4.93857e-06	9241	genus.Desulfovibrio.id.3173	0.00222768	20.6275
rs11166701	A	G	-0.0655301	0.013186	5.50746e-07	11720	genus.Dialister.id.2183	0.00210288	24.6934
rs517089	A	T	0.076227	0.0170411	5.13634e-06	11988	genus.Dialister.id.2183	0.00166629	20.0055
rs4747450	A	C	0.0668509	0.0147685	5.83729e-06	11987	genus.Dialister.id.2183	0.00170642	20.4864
rs2314294	C	T	0.0865932	0.0193719	8.07899e-06	11339	genus.Dialister.id.2183	0.00175907	19.9778
rs4753063	A	G	-0.0596297	0.0130052	4.85684e-06	11989	genus.Dialister.id.2183	0.00175044	21.0194
rs2435610	C	A	0.0647131	0.0143314	5.93269e-06	11984	genus.Dialister.id.2183	0.0016985	20.3861
rs10938938	A	G	-0.0773514	0.0170915	7.37063e-06	11401	genus.Dialister.id.2183	0.00179331	20.4786
rs10138457	C	T	-0.113054	0.0261933	7.88122e-06	10968	genus.Dialister.id.2183	0.00169561	18.6257
rs11071887	C	T	0.0662403	0.0146315	5.91407e-06	11989	genus.Dialister.id.2183	0.00170664	20.4925
rs764177	A	C	-0.0601454	0.0135366	9.60772e-06	11988	genus.Dialister.id.2183	0.00164409	19.7385
rs76680460	A	G	-0.161296	0.0364332	8.19213e-06	7176	genus.Dialister.id.2183	0.00272387	19.5944
rs75416973	G	A	0.0727223	0.016451	9.46091e-06	11402	genus.Dialister.id.2183	0.00171091	19.5378
rs13279148	A	G	0.0715309	0.0150878	2.25283e-06	17605	genus.Dorea.id.1997	0.00127511	22.4744
rs62503162	G	A	-0.0974091	0.0194379	7.46605e-07	16210	genus.Dorea.id.1997	0.00154684	25.11
rs12216169	A	T	0.0881722	0.0193683	5.33123e-06	16086	genus.Dorea.id.1997	0.00128669	20.7217
rs73729431	T	C	-0.13745	0.0299983	3.1674e-06	9596	genus.Dorea.id.1997	0.00218302	20.9897
rs4793307	T	C	0.0574165	0.0122472	4.0069e-06	17600	genus.Dorea.id.1997	0.00124723	21.9762
rs11150408	G	T	0.0488254	0.0109063	7.05777e-06	17215	genus.Dorea.id.1997	0.00116284	20.0393
rs345219	G	T	-0.0497368	0.0112621	8.8006e-06	17215	genus.Dorea.id.1997	0.00113167	19.5015
rs62583469	A	T	-0.0634136	0.0142227	5.77508e-06	16819	genus.Dorea.id.1997	0.00118056	19.8769
rs3005511	G	A	0.0516127	0.0112852	5.28702e-06	17610	genus.Dorea.id.1997	0.00118636	20.9143
rs1899291	T	C	0.0697217	0.0150285	4.56686e-06	17609	genus.Dorea.id.1997	0.00122079	21.5208
rs3752849	A	G	0.163846	0.036608	7.68057e-06	5322	genus.Dorea.id.1997	0.00374984	20.0242
rs12537781	C	T	-0.055544	0.0125223	9.15137e-06	17608	genus.Dorea.id.1997	0.00111612	19.6724
rs3851328	G	T	-0.107774	0.0236527	4.17589e-06	5147	genus.Eggerthella.id.819	0.0040176	20.754
rs2240838	G	A	0.0980582	0.0197653	7.36205e-07	5147	genus.Eggerthella.id.819	0.00475922	24.6033
rs2223081	A	G	0.102572	0.0221108	3.88889e-06	5147	genus.Eggerthella.id.819	0.00416372	21.5119
rs112205261	C	T	-0.188618	0.0403613	3.34648e-06	5036	genus.Eggerthella.id.819	0.00431788	21.8305
rs4985746	A	G	0.110522	0.0247653	5.71461e-06	4906	genus.Eggerthella.id.819	0.00404322	19.9084
rs1784446	A	G	0.0907728	0.0198096	5.23136e-06	5147	genus.Eggerthella.id.819	0.00406292	20.989
rs76663501	T	C	0.175349	0.0378576	4.82574e-06	4814	genus.Eggerthella.id.819	0.00443674	21.4448
rs6430926	T	C	0.0879736	0.0197127	8.37122e-06	5147	genus.Eggerthella.id.819	0.0038546	19.9087
rs2877457	A	G	-0.093486	0.0210208	9.02708e-06	5083	genus.Eggerthella.id.819	0.00387606	19.7709
rs13070736	C	A	-0.121331	0.0272024	7.61915e-06	5147	genus.Eggerthella.id.819	0.00385035	19.8866
rs67490567	C	T	0.108495	0.0245457	8.94216e-06	5083	genus.Eggerthella.id.819	0.00382895	19.5297
rs3812426	A	G	0.106447	0.0224159	2.71687e-06	5583	genus.Eisenbergiella.id.11304	0.0040229	22.5425
rs1508033	C	A	0.091546	0.0195787	3.22889e-06	5580	genus.Eisenbergiella.id.11304	0.00390284	21.8553
rs12278566	A	T	-0.121065	0.0251658	1.65001e-06	5582	genus.Eisenbergiella.id.11304	0.00412883	23.1344
rs2683098	T	C	0.107319	0.022515	2.2375e-06	5582	genus.Eisenbergiella.id.11304	0.00405372	22.7118
rs11079158	C	T	0.100627	0.022546	7.34849e-06	5582	genus.Eisenbergiella.id.11304	0.0035559	19.9128
rs13258851	G	A	0.137001	0.0302124	7.74648e-06	5583	genus.Eisenbergiella.id.11304	0.00366957	20.5553
rs12710729	A	C	0.0893384	0.0199069	9.8441e-06	5583	genus.Eisenbergiella.id.11304	0.00359448	20.1332
rs12257723	C	A	-0.0952742	0.0211569	8.85121e-06	5582	genus.Eisenbergiella.id.11304	0.00361978	20.2717
rs4462860	A	G	0.0939071	0.0201104	4.16221e-06	5460	genus.Eisenbergiella.id.11304	0.00397769	21.7969
rs11027642	T	C	0.129006	0.0284844	4.91871e-06	5583	genus.Eisenbergiella.id.11304	0.00366052	20.5044
rs11938607	C	T	0.0978125	0.0216636	8.2182e-06	5583	genus.Eisenbergiella.id.11304	0.00363813	20.3786
rs1553971	G	T	0.120965	0.0263054	5.26837e-06	5583	genus.Eisenbergiella.id.11304	0.00377325	21.1383
rs11098863	A	T	-0.0966008	0.0162677	3.05646e-09	7524	genus.Enterorhabdus.id.820	0.00466477	35.2528
rs7923280	T	A	0.0860019	0.0169148	5.23856e-07	7524	genus.Enterorhabdus.id.820	0.00342407	25.8443
rs114731706	G	T	0.182308	0.0382298	2.17342e-06	5956	genus.Enterorhabdus.id.820	0.00380363	22.7333
rs3017103	G	A	0.0980897	0.0208995	2.94044e-06	7524	genus.Enterorhabdus.id.820	0.00291916	22.0222
rs73331712	C	T	0.26199	0.055123	4.84923e-06	3109	genus.Enterorhabdus.id.820	0.00721335	22.5747
rs77655283	A	G	0.132988	0.0298306	5.88042e-06	7494	genus.Enterorhabdus.id.820	0.00264506	19.8694
rs9470637	T	A	-0.0755513	0.0166263	5.69624e-06	7524	genus.Enterorhabdus.id.820	0.00273687	20.6432
rs424715	C	T	0.0818743	0.0174855	4.4088e-06	7524	genus.Enterorhabdus.id.820	0.00290555	21.9192
rs10098492	C	T	0.132323	0.0293688	6.40572e-06	7361	genus.Enterorhabdus.id.820	0.00275021	20.2946
rs2051957	T	C	0.0843291	0.0189864	8.89859e-06	7524	genus.Enterorhabdus.id.820	0.00261507	19.7221
rs7221249	G	A	0.0839861	0.0142741	4.30951e-09	9781	genus.Erysipelatoclostridium.id.11381	0.00352693	34.6119
rs710230	C	T	0.143381	0.0281514	6.3312e-07	9016	genus.Erysipelatoclostridium.id.11381	0.00286895	25.9352
rs4697572	G	A	-0.0810636	0.0163308	7.5935e-07	9779	genus.Erysipelatoclostridium.id.11381	0.00251333	24.6347
rs58236560	T	G	-0.111157	0.0234426	2.1612e-06	9368	genus.Erysipelatoclostridium.id.11381	0.00239428	22.4786
rs622418	G	A	-0.0668051	0.0143224	3.68156e-06	9783	genus.Erysipelatoclostridium.id.11381	0.00221895	21.7518
rs17804233	C	T	-0.0662914	0.0144203	4.58605e-06	9783	genus.Erysipelatoclostridium.id.11381	0.00215554	21.1289
rs1434153	A	G	-0.0684526	0.0152443	6.85295e-06	9662	genus.Erysipelatoclostridium.id.11381	0.00208253	20.1592
rs340991	G	A	-0.0740482	0.0158891	3.74942e-06	9781	genus.Erysipelatoclostridium.id.11381	0.00221555	21.714
rs6474512	C	A	0.067015	0.0143201	3.01546e-06	9783	genus.Erysipelatoclostridium.id.11381	0.0022336	21.8958
rs9590927	A	G	-0.0646003	0.0143479	6.39042e-06	9782	genus.Erysipelatoclostridium.id.11381	0.00206806	20.2675
rs61806970	T	C	0.142548	0.0320688	9.0941e-06	8644	genus.Erysipelatoclostridium.id.11381	0.00228061	19.754
rs45480394	G	T	-0.0687134	0.0151835	7.66155e-06	9604	genus.Erysipelatoclostridium.id.11381	0.00212794	20.4761
rs2901723	A	C	0.0641339	0.0144295	8.79469e-06	9662	genus.Erysipelatoclostridium.id.11381	0.00204043	19.7508
rs34528142	G	C	-0.0875551	0.0195556	6.12704e-06	9604	genus.Erysipelatoclostridium.id.11381	0.00208287	20.0414
rs16936671	T	C	-0.0968026	0.0217883	6.04309e-06	9488	genus.Erysipelatoclostridium.id.11381	0.00207611	19.735
rs3804326	G	A	0.14147	0.0336352	9.85273e-06	7028	genus.Erysipelatoclostridium.id.11381	0.00251083	17.6855
rs28568391	G	A	-0.0583911	0.0118741	6.41953e-07	14544	genus.ErysipelotrichaceaeUCG003.id.11384	0.00165993	24.1788
rs11994308	T	C	0.115417	0.0242503	1.32563e-06	13558	genus.ErysipelotrichaceaeUCG003.id.11384	0.00166797	22.6488
rs76502207	C	T	0.144844	0.0289929	6.41121e-07	10740	genus.ErysipelotrichaceaeUCG003.id.11384	0.00231848	24.9537
rs10164067	G	T	-0.10326	0.0212405	1.13086e-06	14427	genus.ErysipelotrichaceaeUCG003.id.11384	0.00163549	23.6306
rs8053479	G	A	-0.0838212	0.0186509	5.83413e-06	13813	genus.ErysipelotrichaceaeUCG003.id.11384	0.00146011	20.195
rs17798136	A	G	0.158818	0.0347674	3.23598e-06	7421	genus.ErysipelotrichaceaeUCG003.id.11384	0.00280395	20.861
rs59104037	G	A	-0.0951263	0.0204742	4.48256e-06	14848	genus.ErysipelotrichaceaeUCG003.id.11384	0.00145174	21.5838
rs11666127	G	A	-0.0719187	0.0161371	7.90414e-06	13813	genus.ErysipelotrichaceaeUCG003.id.11384	0.0014359	19.8597
rs62403464	C	T	-0.0731743	0.0156516	3.43738e-06	14899	genus.ErysipelotrichaceaeUCG003.id.11384	0.0014649	21.8546
rs59068084	G	T	0.0564772	0.0120224	3.11742e-06	14544	genus.ErysipelotrichaceaeUCG003.id.11384	0.00151504	22.0651
rs73074432	T	C	0.072154	0.0164378	9.9902e-06	14217	genus.ErysipelotrichaceaeUCG003.id.11384	0.00135344	19.2652
rs4758231	T	G	-0.0551754	0.0122047	6.54912e-06	14890	genus.ErysipelotrichaceaeUCG003.id.11384	0.00137072	20.4353
rs74988980	A	G	-0.133141	0.0348574	8.64276e-06	5944	genus.ErysipelotrichaceaeUCG003.id.11384	0.00244845	14.5844
rs75949021	C	T	-0.169667	0.0374238	3.57507e-06	6721	genus.ErysipelotrichaceaeUCG003.id.11384	0.00304887	20.548
rs6875357	T	C	0.165673	0.0353831	6.69637e-06	7034	genus.ErysipelotrichaceaeUCG003.id.11384	0.00310713	21.9175
rs79396538	G	C	0.0848148	0.0191146	8.63479e-06	13750	genus.ErysipelotrichaceaeUCG003.id.11384	0.00142984	19.6855
rs12251396	G	A	-0.0705399	0.0158766	9.51839e-06	14211	genus.ErysipelotrichaceaeUCG003.id.11384	0.00138716	19.7376
rs2267739	C	G	0.115505	0.0237628	1.42478e-06	11853	genus.Escherichia.Shigella.id.3504	0.00198938	23.6231
rs1154904	G	A	-0.0613376	0.0130644	3.03751e-06	12002	genus.Escherichia.Shigella.id.3504	0.00183325	22.0395
rs73208162	G	A	-0.119296	0.024839	2.19391e-06	11073	genus.Escherichia.Shigella.id.3504	0.0020788	23.0623
rs113513883	G	A	0.172283	0.038041	5.27716e-06	6280	genus.Escherichia.Shigella.id.3504	0.00325541	20.5042
rs7502686	C	G	-0.136384	0.0302576	5.90386e-06	9990	genus.Escherichia.Shigella.id.3504	0.00202958	20.3127
rs57024273	C	T	0.0626172	0.0139919	9.70464e-06	11853	genus.Escherichia.Shigella.id.3504	0.00168684	20.0246
rs113127095	G	A	0.151009	0.0323434	3.33349e-06	8433	genus.Escherichia.Shigella.id.3504	0.00257829	21.7938
rs117092367	T	A	0.117362	0.0264533	9.65021e-06	10304	genus.Escherichia.Shigella.id.3504	0.0019066	19.6793
rs112767262	C	T	0.0732963	0.0163589	8.20636e-06	11771	genus.Escherichia.Shigella.id.3504	0.00170257	20.0717
rs11706043	A	T	0.075657	0.0164155	5.87272e-06	12001	genus.Escherichia.Shigella.id.3504	0.00176687	21.2381
rs592299	C	T	-0.0592004	0.0129486	4.76927e-06	11995	genus.Escherichia.Shigella.id.3504	0.00173958	20.8992
rs4731451	A	G	-0.0609885	0.0135157	7.4731e-06	12001	genus.Escherichia.Shigella.id.3504	0.00169381	20.3585
rs35555519	G	C	0.101976	0.0222883	4.92332e-06	12002	genus.Escherichia.Shigella.id.3504	0.00174113	20.93
rs118526	A	C	-0.0594401	0.013598	7.99566e-06	11853	genus.Escherichia.Shigella.id.3504	0.00160946	19.1045
rs2798105	G	A	-0.100851	0.0222045	8.24501e-06	11296	genus.Escherichia.Shigella.id.3504	0.00182289	20.6253
rs12320842	G	C	0.094833	0.0163962	7.56951e-09	17638	genus.Faecalibacterium.id.2057	0.00189304	33.4489
rs6910935	G	A	0.134864	0.0277032	1.37848e-06	12640	genus.Faecalibacterium.id.2057	0.00187142	23.6954
rs1271565	T	C	-0.0576251	0.0119649	1.30169e-06	17638	genus.Faecalibacterium.id.2057	0.00131336	23.1929
rs75499067	T	C	0.227585	0.0465522	1.76448e-06	4526	genus.Faecalibacterium.id.2057	0.00525295	23.8899
rs9536330	C	T	-0.048317	0.010797	5.33258e-06	18082	genus.Faecalibacterium.id.2057	0.00110628	20.0237
rs28376661	G	C	0.0504817	0.0109368	3.66454e-06	18087	genus.Faecalibacterium.id.2057	0.00117655	21.303
rs10927394	T	G	-0.232262	0.0512364	7.01885e-06	3495	genus.Faecalibacterium.id.2057	0.00584529	20.5376
rs114946999	T	C	-0.0861565	0.01896	5.69574e-06	15673	genus.Faecalibacterium.id.2057	0.00131575	20.6463
rs79656633	C	T	0.145631	0.0323019	8.13557e-06	9080	genus.Faecalibacterium.id.2057	0.00223354	20.3215
rs61875484	G	C	0.0817953	0.018369	9.18015e-06	16718	genus.Faecalibacterium.id.2057	0.00118464	19.8259
rs12753492	C	A	0.0641305	0.0149933	8.80273e-06	17525	genus.Faecalibacterium.id.2057	0.00104285	18.2929
rs2835874	C	T	-0.0866356	0.0196496	7.54405e-06	17567	genus.Faecalibacterium.id.2057	0.00110537	19.4374
rs11776390	C	T	-0.078354	0.017183	6.39675e-06	16718	genus.Faecalibacterium.id.2057	0.00124222	20.7907
rs9852893	G	C	0.0657834	0.0129056	3.87539e-07	14184	genus.FamilyXIIIAD3011group.id.11293	0.00182844	25.9785
rs62200412	T	C	-0.0800851	0.0163834	5.80219e-07	13661	genus.FamilyXIIIAD3011group.id.11293	0.00174603	23.8908
rs16840310	G	A	-0.0608052	0.0122149	6.75113e-07	14201	genus.FamilyXIIIAD3011group.id.11293	0.00174191	24.7765
rs72730932	A	C	-0.0899559	0.0177107	6.88766e-07	13102	genus.FamilyXIIIAD3011group.id.11293	0.00196516	25.7943
rs16940167	T	C	0.0732552	0.0159898	3.90837e-06	14201	genus.FamilyXIIIAD3011group.id.11293	0.00147581	20.986
rs17156849	A	G	-0.112891	0.0245292	4.19171e-06	13352	genus.FamilyXIIIAD3011group.id.11293	0.00158385	21.178
rs62029761	G	A	0.128753	0.0276002	3.89083e-06	9655	genus.FamilyXIIIAD3011group.id.11293	0.00224885	21.757
rs11736617	A	G	-0.0759493	0.0172101	9.02048e-06	13778	genus.FamilyXIIIAD3011group.id.11293	0.00141151	19.4724
rs12812672	C	T	-0.096065	0.020828	2.55807e-06	13565	genus.FamilyXIIIAD3011group.id.11293	0.00156579	21.2701
rs9276029	G	A	-0.0811384	0.0185669	8.92766e-06	13566	genus.FamilyXIIIAD3011group.id.11293	0.00140577	19.0947
rs12911842	T	A	-0.0811976	0.0183335	6.90824e-06	14125	genus.FamilyXIIIAD3011group.id.11293	0.00138676	19.6125
rs149302	C	T	-0.0645635	0.0143225	7.4818e-06	14192	genus.FamilyXIIIAD3011group.id.11293	0.00142979	20.3178
rs9837139	G	A	0.10752	0.0240482	8.70808e-06	13527	genus.FamilyXIIIAD3011group.id.11293	0.00147562	19.9872
rs739451	T	C	0.0649589	0.0147534	7.8781e-06	14197	genus.FamilyXIIIAD3011group.id.11293	0.00136365	19.3834
rs11126423	T	C	0.0904399	0.0196301	5.91249e-06	13735	genus.FamilyXIIIAD3011group.id.11293	0.00154303	21.2232
rs1426266	C	T	-0.0665521	0.0137151	1.24935e-06	12751	genus.FamilyXIIIUCG001.id.11294	0.00184324	23.5429
rs12049454	C	T	-0.0647298	0.0134065	1.17378e-06	12748	genus.FamilyXIIIUCG001.id.11294	0.00182532	23.3081
rs3842897	A	G	-0.112639	0.0242751	5.19705e-06	12407	genus.FamilyXIIIUCG001.id.11294	0.00173236	21.5272
rs116979587	A	T	-0.121679	0.0260821	3.04638e-06	11989	genus.FamilyXIIIUCG001.id.11294	0.00181207	21.7608
rs62414802	T	C	-0.0611904	0.013457	4.29181e-06	12750	genus.FamilyXIIIUCG001.id.11294	0.00161904	20.673
rs2276529	G	C	-0.0759406	0.0165099	5.35677e-06	12748	genus.FamilyXIIIUCG001.id.11294	0.0016569	21.1539
rs112362903	G	A	-0.149047	0.0333271	7.8777e-06	8579	genus.FamilyXIIIUCG001.id.11294	0.00232596	19.9963
rs8076666	G	A	0.088655	0.0198094	8.0183e-06	12265	genus.FamilyXIIIUCG001.id.11294	0.00163037	20.0259
rs7119679	A	G	-0.0809085	0.0174782	3.52494e-06	12445	genus.FamilyXIIIUCG001.id.11294	0.00171891	21.4252
rs76463770	G	A	0.19313	0.0419866	3.77476e-06	5651	genus.FamilyXIIIUCG001.id.11294	0.00373017	21.1506
rs12030302	G	A	-0.0692276	0.0137467	5.6084e-07	10805	genus.Flavonifractor.id.2059	0.00234163	25.356
rs806808	C	T	0.0667272	0.0136557	1.17972e-06	10801	genus.Flavonifractor.id.2059	0.00220573	23.8723
rs34066017	G	A	0.0764294	0.0159789	1.52086e-06	10705	genus.Flavonifractor.id.2059	0.00213261	22.8741
rs11811696	C	T	-0.116063	0.0241012	2.07346e-06	10221	genus.Flavonifractor.id.2059	0.00226377	23.1859
rs11642826	C	G	0.14686	0.0325191	6.64895e-06	8151	genus.Flavonifractor.id.2059	0.00249595	20.3904
rs114873521	T	C	-0.130067	0.0294087	7.12522e-06	9156	genus.Flavonifractor.id.2059	0.00213181	19.5563
rs6761463	C	G	-0.083392	0.0184596	8.10902e-06	10805	genus.Flavonifractor.id.2059	0.00188521	20.4043
rs12038887	G	C	0.0942719	0.0211646	9.37203e-06	10583	genus.Flavonifractor.id.2059	0.00187121	19.8364
rs4378146	C	A	-0.0616691	0.0125259	7.20451e-07	17384	genus.Fusicatenibacter.id.11305	0.0013924	24.2364
rs62353480	G	A	-0.0701397	0.0145589	1.56768e-06	16119	genus.Fusicatenibacter.id.11305	0.00143783	23.2069
rs704418	C	T	0.0739124	0.0151073	7.77428e-07	16626	genus.Fusicatenibacter.id.11305	0.00143764	23.9337
rs2132128	A	G	-0.0771914	0.0160344	1.07686e-06	17370	genus.Fusicatenibacter.id.11305	0.00133245	23.1729
rs206581	G	A	-0.0568339	0.0127894	8.95756e-06	17384	genus.Fusicatenibacter.id.11305	0.00113467	19.7453
rs62187631	C	T	-0.0710571	0.015924	4.54526e-06	16522	genus.Fusicatenibacter.id.11305	0.00120372	19.9094
rs2025938	A	G	-0.0967298	0.0205426	2.98832e-06	15626	genus.Fusicatenibacter.id.11305	0.00141693	22.1695
rs3303	C	T	-0.0953657	0.020407	3.93891e-06	16877	genus.Fusicatenibacter.id.11305	0.00129232	21.8361
rs2039204	A	T	-0.0497415	0.0107941	3.94178e-06	17383	genus.Fusicatenibacter.id.11305	0.00122013	21.233
rs8028026	G	A	-0.0792146	0.0180505	8.0633e-06	16522	genus.Fusicatenibacter.id.11305	0.0011643	19.2566
rs1864685	C	A	-0.0494799	0.0108105	4.96161e-06	17374	genus.Fusicatenibacter.id.11305	0.00120433	20.9468
rs792108	C	T	-0.0508345	0.0113843	8.49535e-06	16978	genus.Fusicatenibacter.id.11305	0.00117302	19.9366
rs60254196	G	A	-0.0492427	0.0109365	5.46739e-06	16978	genus.Fusicatenibacter.id.11305	0.00119268	20.2711
rs9905659	A	G	-0.061617	0.0136576	7.30993e-06	17384	genus.Fusicatenibacter.id.11305	0.00116949	20.3518
rs8063430	C	T	-0.104026	0.022217	4.9289e-06	15552	genus.Fusicatenibacter.id.11305	0.00140773	21.9211
rs6515626	A	G	0.141575	0.0313559	7.28654e-06	7796	genus.Fusicatenibacter.id.11305	0.00260813	20.3809
rs10439674	G	A	-0.0572129	0.0130007	7.68485e-06	17381	genus.Fusicatenibacter.id.11305	0.00111301	19.3645
rs167879	T	C	-0.0659543	0.0148763	5.86893e-06	16542	genus.Fusicatenibacter.id.11305	0.00118685	19.6538
rs73103914	G	A	-0.0597324	0.0134458	8.29563e-06	17384	genus.Fusicatenibacter.id.11305	0.00113398	19.7333
rs76287110	T	A	-0.242965	0.0466177	1.67486e-07	3483	genus.Gordonibacter.id.821	0.00773851	27.1479
rs7294633	T	C	0.12867	0.0249946	3.43763e-07	3723	genus.Gordonibacter.id.821	0.00706786	26.4867
rs7220558	T	A	0.116884	0.0234834	6.70634e-07	3723	genus.Gordonibacter.id.821	0.00661024	24.7604
rs71545975	G	A	-0.153972	0.0338918	7.03944e-06	3556	genus.Gordonibacter.id.821	0.00577059	20.6277
rs35042269	A	C	-0.180293	0.0403296	8.10852e-06	3595	genus.Gordonibacter.id.821	0.00552842	19.974
rs72714787	A	C	0.181405	0.0377102	1.42889e-06	3723	genus.Gordonibacter.id.821	0.00617727	23.1285
rs322296	A	G	0.17869	0.037722	4.02422e-06	3595	genus.Gordonibacter.id.821	0.0062031	22.4268
rs72939513	G	A	-0.21399	0.0490592	7.98199e-06	3435	genus.Gordonibacter.id.821	0.00550832	19.0148
rs3765837	G	T	-0.190729	0.0433608	7.16906e-06	3556	genus.Gordonibacter.id.821	0.0054115	19.3371
rs13412653	C	A	0.107597	0.0239228	8.61141e-06	3723	genus.Gordonibacter.id.821	0.00540424	20.2184
rs117347059	C	G	-0.128261	0.0285123	9.16713e-06	3684	genus.Gordonibacter.id.821	0.00546295	20.2251
rs16955299	A	G	-0.196423	0.0433538	6.37019e-06	3572	genus.Gordonibacter.id.821	0.00571387	20.5157
rs4596722	G	A	0.102908	0.0231571	9.0568e-06	3723	genus.Gordonibacter.id.821	0.00527645	19.7378
rs768830	A	G	0.149852	0.0333315	7.75583e-06	3723	genus.Gordonibacter.id.821	0.00539976	20.2016
rs61934597	T	C	-0.172495	0.0388567	8.36672e-06	3684	genus.Gordonibacter.id.821	0.00532087	19.6962
rs12191680	G	C	0.106544	0.0200323	1.46913e-07	9115	genus.Haemophilus.id.3698	0.00309383	28.2815
rs9382510	T	C	-0.093521	0.0172649	7.12051e-08	9117	genus.Haemophilus.id.3698	0.00320808	29.3358
rs9574096	T	A	-0.0736375	0.0155227	2.1802e-06	9118	genus.Haemophilus.id.3698	0.00246202	22.4992
rs76022354	T	C	0.244638	0.0505504	1.83031e-06	3618	genus.Haemophilus.id.3698	0.0064317	23.4076
rs111582866	A	G	-0.124265	0.026016	1.27347e-06	8370	genus.Haemophilus.id.3698	0.00271839	22.8095
rs9895850	C	T	-0.192957	0.0416755	2.1406e-06	4592	genus.Haemophilus.id.3698	0.00464659	21.4274
rs35509	A	G	0.128249	0.0268779	2.00952e-06	8430	genus.Haemophilus.id.3698	0.0026935	22.7622
rs78909003	C	T	-0.246256	0.0503924	1.66745e-06	3559	genus.Haemophilus.id.3698	0.00666516	23.867
rs9328464	C	T	0.0723095	0.0148799	1.42269e-06	9119	genus.Haemophilus.id.3698	0.00258296	23.6098
rs4822728	C	T	0.0705861	0.0151388	3.47849e-06	9119	genus.Haemophilus.id.3698	0.00237835	21.7351
rs10840326	G	C	-0.0677384	0.0151463	7.36533e-06	8888	genus.Haemophilus.id.3698	0.00224532	19.9968
rs12876183	A	T	0.0749201	0.016711	9.6249e-06	9110	genus.Haemophilus.id.3698	0.0022015	20.0955
rs10781340	A	G	0.0948915	0.0203221	4.32266e-06	9037	genus.Haemophilus.id.3698	0.00240684	21.7983
rs56310940	C	G	-0.108393	0.0247052	7.23232e-06	9119	genus.Haemophilus.id.3698	0.00210652	19.2457
rs761624	G	C	0.0959801	0.0179537	1.37775e-07	7706	genus.Holdemanella.id.11393	0.00369502	28.572
rs607782	C	T	-0.0854214	0.0172515	7.19447e-07	7456	genus.Holdemanella.id.11393	0.00327754	24.5111
rs75764681	C	T	-0.283103	0.0598999	1.94273e-06	3003	genus.Holdemanella.id.11393	0.0073835	22.3227
rs73011279	C	T	-0.0961669	0.0199336	1.36046e-06	7456	genus.Holdemanella.id.11393	0.00311185	23.2681
rs4541991	C	T	-0.0927334	0.0194435	2.10094e-06	7657	genus.Holdemanella.id.11393	0.00296195	22.7411
rs1830029	G	C	-0.0954096	0.021093	5.34728e-06	7456	genus.Holdemanella.id.11393	0.00273659	20.4545
rs12513188	A	G	0.0903906	0.0195276	4.6548e-06	7700	genus.Holdemanella.id.11393	0.00277492	21.4208
rs12415649	C	G	0.0839384	0.0190567	7.87995e-06	7662	genus.Holdemanella.id.11393	0.00252573	19.396
rs1926302	A	G	-0.107972	0.0231421	7.50141e-06	7702	genus.Holdemanella.id.11393	0.0028183	21.7622
rs17586763	C	T	-0.227285	0.0510135	7.71949e-06	3817	genus.Holdemanella.id.11393	0.00517363	19.84
rs8113760	A	G	0.078999	0.01734	4.62395e-06	7456	genus.Holdemanella.id.11393	0.00277606	20.7504
rs34187114	A	C	-0.104505	0.022601	5.13495e-06	7704	genus.Holdemanella.id.11393	0.0027676	21.3752
rs35228298	A	G	0.0934832	0.0202886	7.29849e-06	7456	genus.Holdemanella.id.11393	0.00283938	21.225
rs62113381	C	T	-0.105447	0.0232029	5.53879e-06	7310	genus.Holdemanella.id.11393	0.00281736	20.6474
rs1867876	C	T	0.0842919	0.0162192	2.7388e-07	9109	genus.Holdemania.id.2157	0.00295636	27.0034
rs9500080	T	C	0.0926764	0.0178886	4.08515e-07	9106	genus.Holdemania.id.2157	0.00293886	26.8343
rs6133067	C	T	0.0910829	0.0178561	5.16929e-07	8863	genus.Holdemania.id.2157	0.00292716	26.0137
rs150096134	A	T	0.162139	0.0332089	2.37767e-06	6906	genus.Holdemania.id.2157	0.00343988	23.8309
rs41438744	G	C	-0.12487	0.0270129	2.44434e-06	8839	genus.Holdemania.id.2157	0.0024117	21.3637
rs77293403	G	A	0.164556	0.0341775	1.77466e-06	7585	genus.Holdemania.id.2157	0.00304698	23.1758
rs80149660	T	C	-0.232987	0.0519183	6.04217e-06	3283	genus.Holdemania.id.2157	0.00609673	20.1261
rs116500994	T	G	-0.13755	0.0293386	2.34479e-06	8432	genus.Holdemania.id.2157	0.00260006	21.9757
rs55888180	G	C	0.128671	0.0282795	5.89194e-06	8464	genus.Holdemania.id.2157	0.00243996	20.6974
rs4146507	T	C	0.079488	0.0177002	7.22973e-06	9108	genus.Holdemania.id.2157	0.00220934	20.1628
rs111745969	G	A	0.120677	0.0265781	3.70776e-06	8233	genus.Holdemania.id.2157	0.00249779	20.6108
rs113593397	G	A	-0.128935	0.0282526	9.35728e-06	8296	genus.Holdemania.id.2157	0.00250417	20.8218
rs10885477	C	T	-0.135137	0.0301894	8.59833e-06	8690	genus.Holdemania.id.2157	0.00230047	20.0325
rs9529719	C	T	0.074038	0.0160494	5.96669e-06	9107	genus.Holdemania.id.2157	0.00233131	21.2762
rs967319	C	T	0.0788638	0.0176744	8.38155e-06	9108	genus.Holdemania.id.2157	0.0021812	19.9054
rs12701617	G	A	-0.0660617	0.0149427	9.51844e-06	9106	genus.Holdemania.id.2157	0.00214183	19.541
rs73139538	A	G	-0.148594	0.0327469	7.77178e-06	8095	genus.Holdemania.id.2157	0.00253711	20.5851
rs11080063	A	G	-0.0665238	0.0149837	6.66887e-06	9103	genus.Holdemania.id.2157	0.00216068	19.7069
rs901099	G	T	-0.12718	0.0250924	6.52858e-07	3647	genus.Howardella.id.2000	0.0069947	25.6753
rs1484873	G	A	-0.227831	0.046335	2.55918e-06	3608	genus.Howardella.id.2000	0.00665642	24.1639
rs17167098	A	G	-0.169366	0.0352068	1.12323e-06	3586	genus.Howardella.id.2000	0.00641201	23.1289
rs609430	G	T	-0.112045	0.0239328	3.34484e-06	3798	genus.Howardella.id.2000	0.00573782	21.9065
rs36081916	C	T	-0.18123	0.0402987	4.7004e-06	3216	genus.Howardella.id.2000	0.00624939	20.2119
rs12452946	G	A	-0.105833	0.0228941	3.80393e-06	3800	genus.Howardella.id.2000	0.00559213	21.3584
rs61771805	T	A	-0.136779	0.0296811	4.0274e-06	3612	genus.Howardella.id.2000	0.00584498	21.2244
rs672217	A	G	0.164146	0.0349993	3.52468e-06	3611	genus.Howardella.id.2000	0.00605447	21.9837
rs3791893	G	A	0.147035	0.034023	9.49716e-06	3795	genus.Howardella.id.2000	0.00489727	18.6668
rs10048062	T	C	-0.147352	0.0336531	8.58873e-06	3800	genus.Howardella.id.2000	0.00501988	19.1617
rs2154047	A	C	-0.192557	0.0420093	9.97042e-06	3623	genus.Howardella.id.2000	0.00576564	20.9985
rs13128780	C	T	-0.149725	0.0312777	1.74998e-06	3999	genus.Hungatella.id.11306	0.00569753	22.9035
rs72759041	T	G	-0.126025	0.0282242	3.86095e-06	3910	genus.Hungatella.id.11306	0.00507322	19.9272
rs10044993	A	C	0.139547	0.0316748	8.06668e-06	4209	genus.Hungatella.id.11306	0.00459025	19.4002
rs13249325	G	T	-0.100023	0.0225883	9.69162e-06	4209	genus.Hungatella.id.11306	0.00463693	19.5984
rs17092615	A	G	0.152235	0.0337867	7.37677e-06	4009	genus.Hungatella.id.11306	0.00503854	20.2917
rs10805326	A	G	0.0775151	0.0139665	3.54544e-08	12303	genus.Intestinibacter.id.11345	0.00249748	30.7984
rs4327025	A	G	-0.0810346	0.0154397	1.64326e-07	12303	genus.Intestinibacter.id.11345	0.002234	27.5419
rs478972	C	T	-0.142681	0.0297116	1.81991e-06	10333	genus.Intestinibacter.id.11345	0.00222682	23.0566
rs6875660	T	C	0.0890455	0.0193905	3.05781e-06	12293	genus.Intestinibacter.id.11345	0.00171255	21.0851
rs16938435	C	T	-0.112189	0.0235439	1.80097e-06	12303	genus.Intestinibacter.id.11345	0.00184217	22.7023
rs6062862	G	A	0.0924508	0.0204658	6.67984e-06	12189	genus.Intestinibacter.id.11345	0.00167136	20.4029
rs118030283	A	G	-0.151829	0.0324471	2.67439e-06	8830	genus.Intestinibacter.id.11345	0.00247355	21.8907
rs11109097	T	C	0.0624272	0.0138539	5.49484e-06	11886	genus.Intestinibacter.id.11345	0.0017054	20.3016
rs9348442	T	C	0.099082	0.0221625	6.25936e-06	12303	genus.Intestinibacter.id.11345	0.00162194	19.9839
rs447950	G	A	0.0628342	0.0136652	5.63911e-06	12303	genus.Intestinibacter.id.11345	0.00171554	21.1391
rs62430350	C	T	0.151096	0.0351476	6.84229e-06	7650	genus.Intestinibacter.id.11345	0.00240992	18.4756
rs2702387	G	A	0.0608559	0.0132145	4.25994e-06	12291	genus.Intestinibacter.id.11345	0.00172252	21.2046
rs68093214	T	C	0.0662258	0.0149877	9.25769e-06	11886	genus.Intestinibacter.id.11345	0.00163996	19.5213
rs2098844	T	C	-0.0575295	0.0128416	6.78879e-06	12291	genus.Intestinibacter.id.11345	0.00163023	20.0667
rs893394	A	G	0.0583322	0.0130729	7.85038e-06	11886	genus.Intestinibacter.id.11345	0.00167227	19.9066
rs11258178	G	A	0.0660742	0.0134139	6.98195e-07	11766	genus.Intestinimonas.id.2062	0.00205793	24.2595
rs12226153	G	A	-0.151142	0.0306922	5.12171e-07	9023	genus.Intestinimonas.id.2062	0.0026804	24.2449
rs4784055	C	T	-0.175324	0.038599	8.71812e-07	3193	genus.Intestinimonas.id.2062	0.00641998	20.6185
rs716604	G	A	0.0818068	0.0165992	8.5663e-07	12090	genus.Intestinimonas.id.2062	0.00200496	24.2846
rs2930225	T	G	0.0729524	0.0152948	1.34622e-06	12003	genus.Intestinimonas.id.2062	0.00189181	22.7466
rs62240188	A	G	0.130074	0.0267179	2.20308e-06	10252	genus.Intestinimonas.id.2062	0.00230655	23.6968
rs2731794	T	C	0.120632	0.0257529	1.91744e-06	11079	genus.Intestinimonas.id.2062	0.00197657	21.9379
rs7170984	C	T	-0.0658116	0.0140767	2.98356e-06	12090	genus.Intestinimonas.id.2062	0.00180464	21.8539
rs10262702	C	T	0.0918017	0.0194885	2.06073e-06	11766	genus.Intestinimonas.id.2062	0.00188234	22.1857
rs12566247	A	T	0.0637084	0.0135355	2.19054e-06	12076	genus.Intestinimonas.id.2062	0.00183115	22.1498
rs1859797	A	G	0.060368	0.0131793	4.12235e-06	11766	genus.Intestinimonas.id.2062	0.00178004	20.9777
rs17067892	T	C	0.107194	0.0250013	6.37926e-06	11544	genus.Intestinimonas.id.2062	0.00158988	18.3797
rs72982915	T	C	0.183158	0.0402743	4.91157e-06	5591	genus.Intestinimonas.id.2062	0.00368555	20.6748
rs994794	C	G	-0.141905	0.0315074	7.30503e-06	9250	genus.Intestinimonas.id.2062	0.00218815	20.2804
rs4113676	C	A	-0.218507	0.0490152	7.41635e-06	3170	genus.Intestinimonas.id.2062	0.00623011	19.8607
rs9823439	C	T	-0.0581947	0.0131455	9.85876e-06	11766	genus.Intestinimonas.id.2062	0.00166289	19.5948
rs62427239	A	C	0.162658	0.0367647	9.40505e-06	6385	genus.Intestinimonas.id.2062	0.00305632	19.5683
rs2276760	G	A	-0.0685234	0.0152546	7.84062e-06	12081	genus.Intestinimonas.id.2062	0.00166744	20.1746
rs6934519	T	C	0.0692373	0.0151154	8.56956e-06	12089	genus.Intestinimonas.id.2062	0.00173261	20.9784
rs1000888	G	C	-0.0585038	0.013219	9.71299e-06	12090	genus.Intestinimonas.id.2062	0.00161749	19.5838
rs6112314	C	A	-0.0561715	0.0108174	2.43212e-07	17842	genus.Lachnoclostridium.id.11308	0.00150899	26.961
rs62285313	G	A	0.0864203	0.0181565	1.58331e-06	16991	genus.Lachnoclostridium.id.11308	0.00133158	22.6524
rs78068103	G	A	0.0886199	0.0194248	3.66519e-06	17477	genus.Lachnoclostridium.id.11308	0.0011895	20.8113
rs615997	C	T	0.0511752	0.0106491	2.02677e-06	17911	genus.Lachnoclostridium.id.11308	0.00128771	23.0913
rs61915992	T	A	0.0803876	0.0172209	2.6727e-06	16773	genus.Lachnoclostridium.id.11308	0.00129746	21.7879
rs789029	T	C	-0.0641288	0.0137974	3.75328e-06	17922	genus.Lachnoclostridium.id.11308	0.00120393	21.6005
rs12566975	C	T	-0.0468097	0.0105787	9.57204e-06	17921	genus.Lachnoclostridium.id.11308	0.00109137	19.5776
rs4738679	A	G	-0.0520267	0.011404	4.41754e-06	17921	genus.Lachnoclostridium.id.11308	0.00116003	20.8106
rs1031599	T	G	-0.078627	0.0175644	6.31376e-06	17398	genus.Lachnoclostridium.id.11308	0.00115047	20.0367
rs72829893	T	G	0.117472	0.0268103	5.57766e-06	12404	genus.Lachnoclostridium.id.11308	0.00154538	19.1954
rs3821998	A	C	-0.0864066	0.0192519	6.72052e-06	17920	genus.Lachnoclostridium.id.11308	0.00112284	20.1417
rs2385421	G	A	0.0746186	0.0180734	7.13717e-06	17903	genus.Lachnoclostridium.id.11308	0.000951206	17.0438
rs1528479	A	G	-0.0497798	0.0111919	9.63976e-06	17477	genus.Lachnoclostridium.id.11308	0.00113068	19.781
rs1997204	C	T	-0.108075	0.0242022	5.97081e-06	14138	genus.Lachnoclostridium.id.11308	0.00140844	19.9378
rs62028349	C	G	0.0469989	0.0105971	9.17043e-06	17922	genus.Lachnoclostridium.id.11308	0.00109633	19.6677
rs13157098	G	A	-0.0768058	0.0155312	5.99315e-07	15947	genus.Lachnospira.id.2004	0.00153121	24.4525
rs4923324	A	G	-0.0617321	0.0133387	2.43593e-06	16490	genus.Lachnospira.id.2004	0.00129722	21.4163
rs56791201	C	T	0.051823	0.0110697	2.92823e-06	16486	genus.Lachnospira.id.2004	0.00132765	21.9141
rs2326833	G	C	-0.078495	0.017109	4.59648e-06	15632	genus.Lachnospira.id.2004	0.00134473	21.0464
rs4686798	C	T	0.0531826	0.0113747	2.73936e-06	16497	genus.Lachnospira.id.2004	0.00132335	21.8576
rs159484	A	G	0.0794668	0.0176999	6.67622e-06	16487	genus.Lachnospira.id.2004	0.00122112	20.1548
rs2520509	G	A	0.0519063	0.011578	7.41854e-06	16500	genus.Lachnospira.id.2004	0.00121664	20.0966
rs7249113	A	G	0.0679483	0.0133496	3.72097e-07	13534	genus.LachnospiraceaeFCS020group.id.11314	0.00191058	25.9034
rs12078956	G	C	0.106101	0.0222904	2.15431e-06	13101	genus.LachnospiraceaeFCS020group.id.11314	0.00172642	22.6535
rs369444	G	C	0.125481	0.0259008	3.14826e-06	12465	genus.LachnospiraceaeFCS020group.id.11314	0.00187942	23.4673
rs72793667	G	A	-0.116881	0.0246589	1.63421e-06	12396	genus.LachnospiraceaeFCS020group.id.11314	0.00180913	22.463
rs1363769	C	T	-0.200628	0.0449372	1.58163e-06	3555	genus.LachnospiraceaeFCS020group.id.11314	0.00557577	19.9218
rs10093861	A	G	-0.0568869	0.0121152	3.05624e-06	13772	genus.LachnospiraceaeFCS020group.id.11314	0.00159835	22.0445
rs9788306	T	C	-0.062804	0.0130744	1.38618e-06	13772	genus.LachnospiraceaeFCS020group.id.11314	0.00167265	23.071
rs113859143	C	G	-0.108906	0.0242055	2.5545e-06	13238	genus.LachnospiraceaeFCS020group.id.11314	0.00152684	20.2401
rs9919338	C	G	-0.0553339	0.0120621	4.90667e-06	13768	genus.LachnospiraceaeFCS020group.id.11314	0.00152616	21.0413
rs35035870	C	T	-0.190615	0.0414403	2.62028e-06	5642	genus.LachnospiraceaeFCS020group.id.11314	0.00373604	21.1503
rs2862811	C	T	0.0564927	0.0121736	3.91911e-06	13772	genus.LachnospiraceaeFCS020group.id.11314	0.00156125	21.532
rs1254846	A	G	0.105963	0.0232501	5.59664e-06	13172	genus.LachnospiraceaeFCS020group.id.11314	0.00157441	20.7677
rs4452603	G	T	0.0604208	0.0135965	8.9819e-06	13487	genus.LachnospiraceaeFCS020group.id.11314	0.00146208	19.745
rs2322265	T	C	-0.0666305	0.0141577	5.20809e-06	13772	genus.LachnospiraceaeFCS020group.id.11314	0.00160572	22.1463
rs3999074	T	G	-0.0550587	0.0121847	6.55048e-06	13772	genus.LachnospiraceaeFCS020group.id.11314	0.00148041	20.4155
rs9308097	G	A	0.055381	0.0123659	7.4729e-06	13542	genus.LachnospiraceaeFCS020group.id.11314	0.00147891	20.0541
rs6116753	A	G	0.0994748	0.0209139	2.9225e-06	6278	genus.LachnospiraceaeNC2004group.id.11316	0.00359064	22.616
rs3756315	G	A	-0.0883469	0.0188397	3.32583e-06	6328	genus.LachnospiraceaeNC2004group.id.11316	0.00346308	21.9836
rs12127733	A	G	0.115182	0.0246006	3.10594e-06	6226	genus.LachnospiraceaeNC2004group.id.11316	0.00350863	21.9146
rs17067076	A	G	-0.154631	0.0352194	5.61206e-06	4449	genus.LachnospiraceaeNC2004group.id.11316	0.00431412	19.268
rs1331592	G	C	0.0948806	0.0208369	5.34359e-06	6328	genus.LachnospiraceaeNC2004group.id.11316	0.0032659	20.7278
rs1928659	C	T	0.102522	0.0226445	6.17241e-06	5516	genus.LachnospiraceaeNC2004group.id.11316	0.00370231	20.4904
rs1929743	C	T	0.0837206	0.0190318	9.0551e-06	6330	genus.LachnospiraceaeNC2004group.id.11316	0.00304771	19.3449
rs12863463	A	G	-0.156365	0.0345372	6.03984e-06	5516	genus.LachnospiraceaeNC2004group.id.11316	0.00370229	20.4903
rs117467633	C	T	-0.169687	0.0383169	9.13317e-06	5077	genus.LachnospiraceaeNC2004group.id.11316	0.00384803	19.6042
rs12208226	A	C	-0.154739	0.0340372	9.7484e-06	5620	genus.LachnospiraceaeNC2004group.id.11316	0.00366405	20.6603
rs9932954	G	A	-0.0561864	0.0115984	1.24882e-06	15222	genus.LachnospiraceaeND3007group.id.11317	0.0015393	23.4643
rs13110238	G	C	-0.0636978	0.0142041	4.47808e-06	15019	genus.LachnospiraceaeND3007group.id.11317	0.0013372	20.1077
rs72776675	C	T	-0.0647067	0.014797	8.71689e-06	15302	genus.LachnospiraceaeND3007group.id.11317	0.00124813	19.1203
rs2861203	A	G	0.0572304	0.0127279	7.36931e-06	15305	genus.LachnospiraceaeND3007group.id.11317	0.00131927	20.2155
rs12362320	C	G	0.0573168	0.0115466	8.04224e-07	16764	genus.LachnospiraceaeNK4A136group.id.11319	0.0014677	24.6378
rs954878	G	A	-0.0520656	0.0109082	1.78203e-06	17227	genus.LachnospiraceaeNK4A136group.id.11319	0.00132072	22.7795
rs7832116	G	A	-0.0714756	0.0151703	3.57084e-06	17219	genus.LachnospiraceaeNK4A136group.id.11319	0.00128754	22.1961
rs7616165	T	G	-0.230542	0.0483465	2.77391e-06	4094	genus.LachnospiraceaeNK4A136group.id.11319	0.00552354	22.7279
rs76193507	G	A	-0.22973	0.0499776	2.9309e-06	3578	genus.LachnospiraceaeNK4A136group.id.11319	0.00587068	21.1175
rs11263806	G	A	-0.0524615	0.0116758	5.06517e-06	17236	genus.LachnospiraceaeNK4A136group.id.11319	0.00116994	20.1864
rs73044693	G	A	-0.10758	0.0229884	3.57256e-06	12773	genus.LachnospiraceaeNK4A136group.id.11319	0.00171162	21.8965
rs160061	G	A	0.0513831	0.0108094	2.12198e-06	17234	genus.LachnospiraceaeNK4A136group.id.11319	0.00130943	22.5936
rs7073658	G	T	-0.0499621	0.0109693	5.2691e-06	17236	genus.LachnospiraceaeNK4A136group.id.11319	0.00120217	20.7432
rs68104925	C	T	-0.0549104	0.0115385	2.36779e-06	17227	genus.LachnospiraceaeNK4A136group.id.11319	0.00131289	22.6443
rs12611395	G	A	-0.0902532	0.0199652	5.83039e-06	16486	genus.LachnospiraceaeNK4A136group.id.11319	0.00123801	20.4326
rs2880566	C	T	0.0599578	0.0134693	5.61428e-06	17232	genus.LachnospiraceaeNK4A136group.id.11319	0.0011486	19.8132
rs28540839	C	A	0.0508285	0.0110591	9.34319e-06	16764	genus.LachnospiraceaeNK4A136group.id.11319	0.00125849	21.1214
rs59805249	C	T	0.0936162	0.0207982	9.45385e-06	15195	genus.LachnospiraceaeNK4A136group.id.11319	0.00133159	20.2578
rs10952110	T	G	0.0487709	0.0109614	9.08113e-06	16764	genus.LachnospiraceaeNK4A136group.id.11319	0.00117949	19.794
rs4955932	C	T	-0.0492283	0.0109388	7.05426e-06	17236	genus.LachnospiraceaeNK4A136group.id.11319	0.00117367	20.2508
rs437876	C	T	0.0784637	0.0144768	7.1655e-08	10150	genus.LachnospiraceaeUCG001.id.11321	0.00288584	29.3703
rs985416	T	C	0.0970258	0.0181807	1.45591e-07	9917	genus.LachnospiraceaeUCG001.id.11321	0.0028637	28.4752
rs2050911	A	G	0.0751466	0.0153934	1.10648e-06	10148	genus.LachnospiraceaeUCG001.id.11321	0.00234287	23.8266
rs10815577	G	C	-0.0683706	0.0143691	1.71503e-06	10149	genus.LachnospiraceaeUCG001.id.11321	0.00222583	22.6359
rs573933	C	T	-0.107898	0.0232346	3.10508e-06	10150	genus.LachnospiraceaeUCG001.id.11321	0.00212017	21.5612
rs78848836	G	A	-0.118868	0.0259753	3.38171e-06	9506	genus.LachnospiraceaeUCG001.id.11321	0.00219814	20.9371
rs9403580	T	C	0.107801	0.0229777	3.46785e-06	10095	genus.LachnospiraceaeUCG001.id.11321	0.00217558	22.006
rs7213933	A	T	-0.0816269	0.01838	9.01671e-06	9961	genus.LachnospiraceaeUCG001.id.11321	0.00197612	19.7191
rs8104225	G	A	0.0892098	0.0197665	8.04216e-06	9908	genus.LachnospiraceaeUCG001.id.11321	0.00205158	20.3647
rs74034332	A	G	0.168045	0.0382637	3.33351e-06	6004	genus.LachnospiraceaeUCG001.id.11321	0.00320218	19.2813
rs62496417	G	T	-0.0748504	0.0165681	5.87504e-06	10150	genus.LachnospiraceaeUCG001.id.11321	0.00200681	20.4061
rs2371284	C	T	-0.0761893	0.0170127	7.55967e-06	9961	genus.LachnospiraceaeUCG001.id.11321	0.0020094	20.0519
rs12131224	T	C	0.117095	0.02591	7.39863e-06	9676	genus.LachnospiraceaeUCG001.id.11321	0.00210637	20.42
rs4981345	C	T	-0.0681973	0.0149831	6.08596e-06	9961	genus.LachnospiraceaeUCG001.id.11321	0.0020755	20.7129
rs79476906	A	T	-0.087088	0.0197008	8.27425e-06	9917	genus.LachnospiraceaeUCG001.id.11321	0.00196658	19.5371
rs7341608	C	T	-0.0784757	0.0177648	9.48124e-06	9917	genus.LachnospiraceaeUCG001.id.11321	0.00196389	19.5103
rs12747809	A	G	-0.062197	0.0125685	8.64875e-07	14464	genus.LachnospiraceaeUCG004.id.11324	0.00169025	24.4858
rs2882478	A	G	-0.0577091	0.0118338	1.20811e-06	14466	genus.LachnospiraceaeUCG004.id.11324	0.00164125	23.7781
rs12673420	A	G	0.0554351	0.0118375	2.98079e-06	14463	genus.LachnospiraceaeUCG004.id.11324	0.00151402	21.9274
rs2444793	T	C	-0.0542433	0.0118188	4.77076e-06	14463	genus.LachnospiraceaeUCG004.id.11324	0.00145432	21.0615
rs2726805	G	A	0.0548397	0.0120844	6.30399e-06	14466	genus.LachnospiraceaeUCG004.id.11324	0.00142158	20.591
rs11128180	G	A	0.0648288	0.0140126	4.51737e-06	14466	genus.LachnospiraceaeUCG004.id.11324	0.00147743	21.4011
rs12894272	G	A	0.0579792	0.0125229	4.33949e-06	14463	genus.LachnospiraceaeUCG004.id.11324	0.0014799	21.4326
rs233486	G	A	-0.0799088	0.017766	6.28457e-06	13710	genus.LachnospiraceaeUCG004.id.11324	0.00147344	20.2277
rs35182105	G	A	-0.109724	0.024221	4.86508e-06	13170	genus.LachnospiraceaeUCG004.id.11324	0.00155582	20.519
rs6656451	T	C	-0.05436	0.011947	5.56781e-06	14458	genus.LachnospiraceaeUCG004.id.11324	0.00142992	20.7005
rs12072562	C	T	0.133104	0.0303566	7.0737e-06	9176	genus.LachnospiraceaeUCG004.id.11324	0.0020908	19.2212
rs2706242	C	G	-0.0901399	0.0199712	9.83848e-06	14026	genus.LachnospiraceaeUCG004.id.11324	0.00145031	20.3687
rs7629954	G	A	0.108441	0.023825	5.77222e-06	12568	genus.LachnospiraceaeUCG004.id.11324	0.00164566	20.7134
rs10793103	T	C	0.0974344	0.0181279	9.34937e-08	7014	genus.LachnospiraceaeUCG008.id.11328	0.00410183	28.8805
rs9873555	C	G	-0.121162	0.0233467	2.41343e-07	6577	genus.LachnospiraceaeUCG008.id.11328	0.00407827	26.9245
rs13024781	C	T	-0.0798769	0.0168846	2.29166e-06	7016	genus.LachnospiraceaeUCG008.id.11328	0.00317973	22.3738
rs10741777	C	T	-0.0973842	0.0194791	7.68659e-07	7014	genus.LachnospiraceaeUCG008.id.11328	0.00355081	24.987
rs955844	C	A	0.112064	0.0228369	1.80994e-06	6863	genus.LachnospiraceaeUCG008.id.11328	0.00349641	24.0731
rs67078837	C	T	-0.0845848	0.0170693	7.68189e-07	7016	genus.LachnospiraceaeUCG008.id.11328	0.00348777	24.5489
rs62277846	T	C	0.102292	0.0212319	1.58892e-06	7016	genus.LachnospiraceaeUCG008.id.11328	0.00329751	23.2052
rs10801803	A	G	-0.117029	0.0243085	1.40029e-06	7017	genus.LachnospiraceaeUCG008.id.11328	0.00329222	23.1712
rs61944774	G	A	0.179838	0.0393797	6.34122e-06	6000	genus.LachnospiraceaeUCG008.id.11328	0.00346385	20.8484
rs75356640	A	G	0.136523	0.0303128	9.83206e-06	6423	genus.LachnospiraceaeUCG008.id.11328	0.00314814	20.2781
rs57254474	A	G	0.0886512	0.0199045	6.92061e-06	7017	genus.LachnospiraceaeUCG008.id.11328	0.00281896	19.8309
rs57091572	G	A	-0.110443	0.0235801	2.85822e-06	6950	genus.LachnospiraceaeUCG008.id.11328	0.0031465	21.9309
rs11192447	G	A	0.126592	0.024345	4.68957e-07	12695	genus.LachnospiraceaeUCG010.id.11330	0.00212538	27.0349
rs9981767	C	A	0.0655062	0.0131994	9.96373e-07	12816	genus.LachnospiraceaeUCG010.id.11330	0.00191809	24.6256
rs74315802	T	G	0.0867262	0.0183477	3.19006e-06	12715	genus.LachnospiraceaeUCG010.id.11330	0.00175412	22.3393
rs12346653	T	C	0.0657686	0.0139569	2.70321e-06	12816	genus.LachnospiraceaeUCG010.id.11330	0.00172963	22.2019
rs10414815	C	T	0.10453	0.0230253	4.23977e-06	11564	genus.LachnospiraceaeUCG010.id.11330	0.00177905	20.606
rs72761829	T	A	0.111884	0.0238893	2.57651e-06	11488	genus.LachnospiraceaeUCG010.id.11330	0.0019057	21.9306
rs72894957	A	G	0.222263	0.0486425	5.68428e-06	4316	genus.LachnospiraceaeUCG010.id.11330	0.00481421	20.869
rs336138	T	G	0.0779543	0.0171865	7.48417e-06	13236	genus.LachnospiraceaeUCG010.id.11330	0.00155193	20.5701
rs4576377	C	A	-0.0572001	0.0127043	7.63056e-06	13225	genus.LachnospiraceaeUCG010.id.11330	0.00153049	20.2687
rs2833528	T	C	-0.0562148	0.0127763	9.9199e-06	13233	genus.LachnospiraceaeUCG010.id.11330	0.00146082	19.3564
rs2153460	T	A	-0.0684038	0.0156562	9.17312e-06	13236	genus.LachnospiraceaeUCG010.id.11330	0.00144015	19.0864
rs17730011	A	G	-0.0702357	0.015706	7.84597e-06	13226	genus.LachnospiraceaeUCG010.id.11330	0.00150973	19.9948
rs921925	C	A	0.0985077	0.0203229	9.71665e-07	6952	genus.Lactobacillus.id.1837	0.00336817	23.4879
rs16861661	A	G	-0.183147	0.038148	1.2781e-06	5325	genus.Lactobacillus.id.1837	0.00430983	23.0405
rs768253	G	T	-0.079195	0.0171791	4.2477e-06	6958	genus.Lactobacillus.id.1837	0.00304499	21.2456
rs11674854	T	C	-0.0852686	0.0176504	1.592e-06	6655	genus.Lactobacillus.id.1837	0.00349464	23.3314
rs328312	A	T	0.0815092	0.0169441	1.40618e-06	6950	genus.Lactobacillus.id.1837	0.00331854	23.134
rs6092149	T	A	-0.0801344	0.017149	3.29042e-06	6906	genus.Lactobacillus.id.1837	0.00315185	21.8292
rs75127669	A	C	0.139784	0.0310414	6.83434e-06	6840	genus.Lactobacillus.id.1837	0.00295591	20.2724
rs77478751	G	A	-0.219886	0.0475759	7.32705e-06	3669	genus.Lactobacillus.id.1837	0.0057883	21.3493
rs1530559	A	G	0.0804001	0.0178207	4.93109e-06	6655	genus.Lactobacillus.id.1837	0.00304921	20.3484
rs62314653	A	C	0.187692	0.0394585	2.24383e-06	5944	genus.Lactobacillus.id.1837	0.00379212	22.6185
rs7399658	A	G	-0.107134	0.0221883	3.12099e-06	6613	genus.Lactobacillus.id.1837	0.003513	23.3063
rs12693845	T	C	-0.0805447	0.0177429	8.9632e-06	6958	genus.Lactobacillus.id.1837	0.00295296	20.6016
rs34757988	C	G	0.122294	0.0228976	8.95039e-08	4055	genus.Lactococcus.id.1851	0.00698545	28.5112
rs757872	C	G	0.140799	0.027582	4.36882e-07	3792	genus.Lactococcus.id.1851	0.00682506	26.0447
rs123059	C	T	-0.13671	0.0274694	1.26562e-06	3760	genus.Lactococcus.id.1851	0.00654429	24.7555
rs4766997	T	C	0.114599	0.023839	2.06145e-06	4053	genus.Lactococcus.id.1851	0.00566945	23.0979
rs10417872	G	T	0.118306	0.024522	1.28678e-06	4056	genus.Lactococcus.id.1851	0.00570582	23.2641
rs6674304	T	C	0.200758	0.0442121	6.17759e-06	3869	genus.Lactococcus.id.1851	0.00530096	20.608
rs7992246	C	T	0.104232	0.0230786	4.44724e-06	4057	genus.Lactococcus.id.1851	0.00500264	20.3877
rs55910161	T	C	0.146426	0.0307367	2.36214e-06	3836	genus.Lactococcus.id.1851	0.00588141	22.6827
rs12621813	A	G	0.108423	0.0239978	6.60829e-06	4057	genus.Lactococcus.id.1851	0.00500624	20.4025
rs2293361	T	C	-0.199221	0.0430969	1.39593e-06	3787	genus.Lactococcus.id.1851	0.00561099	21.3574
rs17168302	A	G	0.191857	0.0424761	6.28602e-06	4023	genus.Lactococcus.id.1851	0.00504565	20.3915
rs61884471	A	G	0.124426	0.0248431	1.01163e-06	11559	genus.Marvinbryantia.id.2005	0.00216546	25.0806
rs2724813	G	A	-0.0840769	0.0167551	6.28451e-07	11610	genus.Marvinbryantia.id.2005	0.00216415	25.1759
rs1187983	T	C	-0.0935456	0.0193174	2.02427e-06	11896	genus.Marvinbryantia.id.2005	0.00196739	23.4463
rs2842896	T	C	-0.0649396	0.0131146	7.25363e-07	11709	genus.Marvinbryantia.id.2005	0.00208967	24.515
rs11645029	C	G	-0.060618	0.0131551	4.14752e-06	11709	genus.Marvinbryantia.id.2005	0.00181012	21.2295
rs12963345	C	G	-0.059681	0.0132289	6.60378e-06	11709	genus.Marvinbryantia.id.2005	0.00173522	20.3495
rs2863363	G	A	0.0634861	0.0136323	3.11281e-06	11950	genus.Marvinbryantia.id.2005	0.00181161	21.6844
rs72948274	C	A	-0.126354	0.0272212	3.2591e-06	11561	genus.Marvinbryantia.id.2005	0.0018602	21.5421
rs146541147	A	G	0.118845	0.0268423	6.86288e-06	10778	genus.Marvinbryantia.id.2005	0.00181551	19.5995
rs11620597	C	T	0.119479	0.0271688	7.80178e-06	11031	genus.Marvinbryantia.id.2005	0.00175013	19.336
rs8006832	T	G	-0.0952415	0.0216699	6.58083e-06	11412	genus.Marvinbryantia.id.2005	0.00168983	19.3136
rs3125832	C	A	0.0679323	0.015012	5.02731e-06	11709	genus.Marvinbryantia.id.2005	0.00174581	20.4739
rs76029318	C	T	0.222849	0.0454319	1.07552e-06	3387	genus.Methanobrevibacter.id.123	0.00705357	24.0459
rs10202904	G	T	-0.112811	0.0239106	3.08549e-06	3583	genus.Methanobrevibacter.id.123	0.00617426	22.2474
rs894996	A	C	0.214213	0.0456045	3.81567e-06	3479	genus.Methanobrevibacter.id.123	0.00630195	22.0509
rs11018665	T	A	0.113013	0.0254343	7.03099e-06	3586	genus.Methanobrevibacter.id.123	0.00547551	19.7323
rs1334944	C	T	0.115197	0.0255492	7.6138e-06	3586	genus.Methanobrevibacter.id.123	0.00563712	20.318
rs6776814	C	T	-0.188956	0.0419905	8.04905e-06	3283	genus.Methanobrevibacter.id.123	0.00613025	20.2374
rs4779844	C	G	0.109639	0.0247979	9.28281e-06	3585	genus.Methanobrevibacter.id.123	0.0054231	19.5369
rs4802933	G	A	-0.135628	0.0308139	9.73818e-06	3586	genus.Methanobrevibacter.id.123	0.00537352	19.3627
rs503751	G	C	0.0618294	0.0118887	2.07625e-07	14218	genus.Odoribacter.id.952	0.00189872	27.0436
rs77779484	A	G	-0.133489	0.0268526	6.56256e-07	11935	genus.Odoribacter.id.952	0.00206633	24.7086
rs10423795	T	C	0.0550695	0.0121164	6.57936e-06	14135	genus.Odoribacter.id.952	0.0014593	20.6544
rs6856150	A	G	0.0881922	0.0194146	6.0595e-06	14597	genus.Odoribacter.id.952	0.00141164	20.6321
rs10093869	G	A	-0.0577795	0.0125389	3.67441e-06	14218	genus.Odoribacter.id.952	0.00149121	21.2308
rs4793970	G	A	-0.0576329	0.0129154	6.02696e-06	14687	genus.Odoribacter.id.952	0.00135395	19.9098
rs74553962	G	T	0.121449	0.0264106	9.48684e-06	11803	genus.Odoribacter.id.952	0.00178839	21.1426
rs28417404	G	A	-0.0726896	0.0161372	3.68032e-06	14698	genus.Odoribacter.id.952	0.00137858	20.2876
rs16918425	T	A	0.0999781	0.0223785	8.85048e-06	13689	genus.Odoribacter.id.952	0.00145595	19.9566
rs1035588	G	A	-0.108148	0.0236848	4.85501e-06	3739	genus.Olsenella.id.822	0.00554536	20.8386
rs62112538	T	C	-0.19943	0.0407033	1.1882e-06	3630	genus.Olsenella.id.822	0.00656984	23.993
rs35225860	G	A	-0.223604	0.0482391	3.87041e-06	3630	genus.Olsenella.id.822	0.00588422	21.4743
rs72691585	A	C	-0.249079	0.0520814	2.95294e-06	3078	genus.Olsenella.id.822	0.00737606	22.8573
rs9460691	A	C	0.119966	0.0268645	7.28354e-06	3739	genus.Olsenella.id.822	0.00530508	19.9308
rs17148768	A	G	0.140434	0.0295602	2.1984e-06	3648	genus.Olsenella.id.822	0.00614891	22.5576
rs61090148	G	A	-0.104783	0.0231343	6.43728e-06	3739	genus.Olsenella.id.822	0.00545678	20.5039
rs7540303	T	C	0.108044	0.023638	5.32027e-06	3739	genus.Olsenella.id.822	0.00555654	20.8808
rs2759329	A	G	-0.111131	0.0237218	3.43201e-06	3739	genus.Olsenella.id.822	0.00583552	21.9353
rs6046522	T	C	0.122938	0.0269928	4.48455e-06	3705	genus.Olsenella.id.822	0.00556758	20.7322
rs8066522	A	G	-0.106529	0.0240379	9.70095e-06	3739	genus.Olsenella.id.822	0.00522528	19.6295
rs234108	G	A	0.0749553	0.0152632	9.16336e-07	8694	genus.Oscillibacter.id.2063	0.00276624	24.1109
rs36095275	T	C	-0.0752368	0.0156861	1.39627e-06	8694	genus.Oscillibacter.id.2063	0.00263914	23.0001
rs11627628	C	T	0.143961	0.0290223	1.0092e-06	8486	genus.Oscillibacter.id.2063	0.0028911	24.5992
rs9393920	G	A	-0.0744662	0.0151081	9.92237e-07	8930	genus.Oscillibacter.id.2063	0.00271311	24.2885
rs133832	C	A	-0.0795527	0.0162411	1.14719e-06	8926	genus.Oscillibacter.id.2063	0.00268076	23.9874
rs12649930	G	T	0.121589	0.0259612	4.09379e-06	8794	genus.Oscillibacter.id.2063	0.00248811	21.93
rs75453768	T	G	0.12212	0.0268629	5.34738e-06	8256	genus.Oscillibacter.id.2063	0.00249696	20.6615
rs16866406	G	A	0.0988765	0.0208795	3.07821e-06	8930	genus.Oscillibacter.id.2063	0.00250498	22.4206
rs761240	G	T	-0.17664	0.0388812	2.03841e-06	5185	genus.Oscillibacter.id.2063	0.00396481	20.6314
rs4506202	G	A	-0.0711323	0.0152261	3.20825e-06	8694	genus.Oscillibacter.id.2063	0.00250408	21.8201
rs61883564	G	A	-0.101351	0.0221016	3.38712e-06	8930	genus.Oscillibacter.id.2063	0.00234931	21.024
rs16934185	G	A	-0.129568	0.028157	4.38031e-06	8492	genus.Oscillibacter.id.2063	0.0024873	21.1698
rs12417956	G	C	0.0785431	0.0174075	6.02626e-06	8928	genus.Oscillibacter.id.2063	0.00227511	20.3539
rs6901560	G	C	0.0855032	0.018693	6.20951e-06	8525	genus.Oscillibacter.id.2063	0.0024482	20.9172
rs62206502	A	C	-0.0681423	0.0151349	6.59895e-06	8883	genus.Oscillibacter.id.2063	0.0022768	20.2664
rs137917150	A	T	-0.174992	0.0388394	4.61985e-06	5733	genus.Oscillibacter.id.2063	0.00352838	20.2927
rs11990279	C	T	-0.0824934	0.0180457	4.94298e-06	8528	genus.Oscillibacter.id.2063	0.00244444	20.8923
rs12206468	A	G	-0.133016	0.0269733	1.04222e-06	9554	genus.Oscillospira.id.2064	0.00253891	24.3134
rs73038677	A	T	-0.08321	0.0168666	1.0943e-06	10195	genus.Oscillospira.id.2064	0.00238164	24.334
rs1954532	C	T	-0.0826246	0.0175252	2.26773e-06	9841	genus.Oscillospira.id.2064	0.00225359	22.2232
rs28889936	C	A	0.114051	0.0252838	3.36585e-06	9758	genus.Oscillospira.id.2064	0.00208088	20.3433
rs751183	C	T	-0.0774322	0.0172216	6.85127e-06	9841	genus.Oscillospira.id.2064	0.00205007	20.2121
rs8076323	G	A	0.0715392	0.0156539	5.61316e-06	10193	genus.Oscillospira.id.2064	0.00204481	20.8814
rs72866977	C	A	-0.130569	0.0281674	5.62701e-06	9098	genus.Oscillospira.id.2064	0.00235622	21.4828
rs62422654	T	C	0.0898456	0.0198088	6.46754e-06	9769	genus.Oscillospira.id.2064	0.00210142	20.5678
rs12925026	C	T	0.13559	0.030678	9.31021e-06	8200	genus.Oscillospira.id.2064	0.0023766	19.5297
rs4428215	A	G	0.130293	0.0242237	7.51071e-08	4655	genus.Oxalobacter.id.2978	0.00617658	28.9183
rs736744	T	C	0.117882	0.0211262	2.57471e-08	4655	genus.Oxalobacter.id.2978	0.0066441	31.1218
rs6000536	T	C	-0.130992	0.0253804	2.06054e-07	4654	genus.Oxalobacter.id.2978	0.00569099	26.626
rs36057338	T	G	0.207847	0.0421439	8.79803e-07	4244	genus.Oxalobacter.id.2978	0.0056985	24.3116
rs6071435	A	T	-0.105512	0.021489	1.07431e-06	4635	genus.Oxalobacter.id.2978	0.00517455	24.0984
rs12002250	C	A	0.217122	0.0466317	1.41504e-06	4297	genus.Oxalobacter.id.2978	0.0050199	21.6693
rs1569853	C	T	-0.138078	0.0296981	3.64501e-06	4492	genus.Oxalobacter.id.2978	0.0047892	21.607
rs11108500	G	A	-0.199099	0.0427327	3.74279e-06	4303	genus.Oxalobacter.id.2978	0.00501952	21.6979
rs10464997	A	G	0.137691	0.0294804	3.29754e-06	4650	genus.Oxalobacter.id.2978	0.00466939	21.8051
rs111966731	C	T	0.213114	0.047162	7.29863e-06	3931	genus.Oxalobacter.id.2978	0.00516759	20.4089
rs6993398	A	G	0.127217	0.0278855	7.12773e-06	4656	genus.Oxalobacter.id.2978	0.00445026	20.8041
rs3862635	T	C	-0.172142	0.0394026	9.18685e-06	4469	genus.Oxalobacter.id.2978	0.00425268	19.0778
rs60884758	T	C	-0.0702667	0.0142249	5.70689e-07	17293	genus.Parabacteroides.id.954	0.00140902	24.3978
rs3860755	C	G	0.0558784	0.0116625	1.71325e-06	17294	genus.Parabacteroides.id.954	0.00132567	22.954
rs4236095	A	G	0.0761961	0.0157042	1.93145e-06	16383	genus.Parabacteroides.id.954	0.00143489	23.5387
rs115602804	A	G	0.10308	0.0222736	1.93059e-06	16394	genus.Parabacteroides.id.954	0.00130472	21.4149
rs114567323	C	T	0.186478	0.0405199	5.65487e-06	5859	genus.Parabacteroides.id.954	0.00360185	21.1723
rs7298818	T	C	0.0888832	0.0200902	8.53629e-06	16510	genus.Parabacteroides.id.954	0.00118416	19.5712
rs6657302	C	T	-0.10452	0.0225521	9.75699e-06	16552	genus.Parabacteroides.id.954	0.00129601	21.4768
rs11965579	C	G	0.162824	0.0381863	8.86592e-06	3890	genus.Parabacteroides.id.954	0.00465207	18.1718
rs17141986	C	G	0.0500303	0.0111459	7.2741e-06	16825	genus.Parabacteroides.id.954	0.00119608	20.1457
rs72893646	T	A	-0.0715594	0.0156668	8.83391e-06	16508	genus.Parabacteroides.id.954	0.00126221	20.8604
rs2081023	G	A	-0.122561	0.0236507	2.638e-07	7178	genus.Paraprevotella.id.962	0.00372725	26.8468
rs9900242	G	A	-0.0852967	0.0175212	1.14068e-06	6900	genus.Paraprevotella.id.962	0.00342294	23.6926
rs9602779	C	A	-0.106692	0.0220263	6.92746e-07	7177	genus.Paraprevotella.id.962	0.00325849	23.4561
rs140997932	C	T	-0.162376	0.0354178	2.11119e-06	6187	genus.Paraprevotella.id.962	0.00338567	21.0115
rs145020347	G	A	-0.12465	0.0262323	4.03009e-06	6859	genus.Paraprevotella.id.962	0.00328112	22.5727
rs4767113	T	C	0.0882466	0.018382	2.14357e-06	6900	genus.Paraprevotella.id.962	0.00332901	23.0402
rs3008582	C	T	0.10572	0.0227246	4.35989e-06	7175	genus.Paraprevotella.id.962	0.00300742	21.6373
rs4756632	T	G	-0.138905	0.0289897	3.81747e-06	7179	genus.Paraprevotella.id.962	0.00318787	22.9525
rs10842464	C	T	-0.0758215	0.0172568	6.59715e-06	7178	genus.Paraprevotella.id.962	0.00268223	19.2994
rs3801748	A	G	0.0779721	0.0171691	5.20177e-06	7179	genus.Paraprevotella.id.962	0.00286465	20.6187
rs7240324	G	T	-0.10229	0.0226948	5.95902e-06	6900	genus.Paraprevotella.id.962	0.00293556	20.3091
rs17109926	G	A	-0.0988335	0.0216172	6.75279e-06	7179	genus.Paraprevotella.id.962	0.00290325	20.8973
rs17785622	G	A	0.248065	0.0524304	1.92659e-06	3288	genus.Paraprevotella.id.962	0.00676219	22.3718
rs2387977	C	T	-0.0681778	0.0134756	5.38476e-07	11345	genus.Parasutterella.id.2892	0.00225117	25.5927
rs7572229	A	G	0.066273	0.0132736	6.31698e-07	11383	genus.Parasutterella.id.2892	0.00218519	24.9242
rs35414597	A	T	-0.0684946	0.0142143	1.51206e-06	11386	genus.Parasutterella.id.2892	0.00203519	23.2158
rs6828768	T	C	0.0636852	0.0132645	1.78328e-06	11386	genus.Parasutterella.id.2892	0.00202043	23.0472
rs10899911	G	A	-0.0717102	0.0148151	1.15272e-06	11386	genus.Parasutterella.id.2892	0.00205346	23.4247
rs7303158	T	C	0.0646859	0.0134256	1.32776e-06	11386	genus.Parasutterella.id.2892	0.00203468	23.2101
rs78383039	C	T	-0.146315	0.0297119	1.57438e-06	9174	genus.Parasutterella.id.2892	0.00263638	24.2448
rs35055552	C	T	0.109554	0.0235433	3.34853e-06	9970	genus.Parasutterella.id.2892	0.00216714	21.649
rs2090816	C	A	0.0840967	0.0177315	2.89715e-06	11385	genus.Parasutterella.id.2892	0.00197187	22.4901
rs1403396	T	A	-0.0756729	0.0159035	2.75519e-06	11378	genus.Parasutterella.id.2892	0.00198595	22.6371
rs55877868	C	A	-0.104458	0.0228089	2.87068e-06	10588	genus.Parasutterella.id.2892	0.00197696	20.9696
rs8039785	G	T	0.0618345	0.0133	3.62095e-06	11383	genus.Parasutterella.id.2892	0.00189529	21.6113
rs823424	A	G	-0.0713448	0.0156958	4.95295e-06	11386	genus.Parasutterella.id.2892	0.00181133	20.6576
rs7311004	C	T	-0.0617522	0.0136438	5.92054e-06	11384	genus.Parasutterella.id.2892	0.00179621	20.4812
rs62273907	G	A	0.229468	0.0502262	5.88384e-06	3691	genus.Parasutterella.id.2892	0.0056233	20.8617
rs6809952	A	G	-0.0684957	0.0150892	8.13349e-06	11077	genus.Parasutterella.id.2892	0.00185681	20.6024
rs11715853	A	G	-0.0662952	0.0146114	6.22913e-06	11386	genus.Parasutterella.id.2892	0.00180478	20.5828
rs75754569	G	C	0.181434	0.0319429	1.09884e-08	5481	genus.Peptococcus.id.2037	0.00585169	32.2501
rs77681628	T	C	0.200307	0.0387328	2.68836e-07	4842	genus.Peptococcus.id.2037	0.00549312	26.7336
rs10031059	C	T	-0.121167	0.0225844	1.23637e-07	5526	genus.Peptococcus.id.2037	0.0051818	28.7734
rs6918730	A	G	0.135311	0.0289742	1.14732e-06	5656	genus.Peptococcus.id.2037	0.00384114	21.8015
rs413827	A	G	0.110229	0.0237523	3.30085e-06	5482	genus.Peptococcus.id.2037	0.00391328	21.529
rs2054133	A	G	0.0895433	0.0188332	2.14166e-06	5657	genus.Peptococcus.id.2037	0.00398017	22.5978
rs11001941	A	G	-0.195611	0.0392217	1.32858e-06	5607	genus.Peptococcus.id.2037	0.00441654	24.8645
rs7033353	G	T	0.090152	0.018995	2.21957e-06	5657	genus.Peptococcus.id.2037	0.00396606	22.5174
rs5770862	C	T	0.162018	0.0356813	3.21957e-06	5431	genus.Peptococcus.id.2037	0.00378197	20.6103
rs34282744	C	G	0.191797	0.0399832	1.83535e-06	5257	genus.Peptococcus.id.2037	0.00435807	23.0019
rs72850165	C	T	-0.134304	0.0300423	5.74152e-06	5627	genus.Peptococcus.id.2037	0.00353911	19.9782
rs11030569	T	A	-0.17402	0.0374133	3.12991e-06	5329	genus.Peptococcus.id.2037	0.00404335	21.6263
rs7766680	C	G	0.0976832	0.0214155	3.50768e-06	5655	genus.Peptococcus.id.2037	0.00366569	20.7984
rs74592222	A	G	0.137957	0.0302965	8.55342e-06	5329	genus.Peptococcus.id.2037	0.00387588	20.7272
rs36121075	G	A	-0.14067	0.030628	6.9872e-06	5301	genus.Peptococcus.id.2037	0.00396355	21.0864
rs12069354	T	C	0.16763	0.03795	9.28339e-06	5352	genus.Peptococcus.id.2037	0.0036323	19.5036
rs75882962	C	T	0.0968661	0.0190575	3.18987e-07	10710	genus.Phascolarctobacterium.id.2168	0.00240644	25.8303
rs56157888	C	A	0.0954864	0.0193976	1.08506e-06	10031	genus.Phascolarctobacterium.id.2168	0.00240987	24.227
rs56069061	A	G	-0.111306	0.0230694	1.87174e-06	11007	genus.Phascolarctobacterium.id.2168	0.00211045	23.2746
rs74540770	A	G	-0.121014	0.0258621	3.60275e-06	9403	genus.Phascolarctobacterium.id.2168	0.00232312	21.8905
rs76124218	G	C	-0.159361	0.0344532	2.66969e-06	7314	genus.Phascolarctobacterium.id.2168	0.00291663	21.3888
rs6427992	C	G	-0.0652458	0.0137508	2.08614e-06	11113	genus.Phascolarctobacterium.id.2168	0.00202179	22.5097
rs12618201	G	A	0.0641657	0.0138202	3.37696e-06	11113	genus.Phascolarctobacterium.id.2168	0.001936	21.5526
rs74847270	G	A	-0.104889	0.0230998	5.73099e-06	11098	genus.Phascolarctobacterium.id.2168	0.00185436	20.6142
rs1264476	G	T	0.0767335	0.0166041	4.29567e-06	11104	genus.Phascolarctobacterium.id.2168	0.00191966	21.353
rs28525131	A	G	-0.118657	0.0269048	8.22677e-06	10457	genus.Phascolarctobacterium.id.2168	0.00185658	19.4466
rs7982713	A	G	0.0726922	0.0163201	9.72164e-06	10710	genus.Phascolarctobacterium.id.2168	0.001849	19.8358
rs11929846	C	T	-0.0697199	0.0157969	8.88416e-06	11114	genus.Phascolarctobacterium.id.2168	0.0017496	19.4756
rs430270	C	A	0.139155	0.0297055	2.86846e-06	3318	genus.Prevotella7.id.11182	0.0065703	21.9312
rs57404562	A	C	0.155486	0.0316057	6.21576e-07	3487	genus.Prevotella7.id.11182	0.00689285	24.1883
rs9959718	A	G	0.133012	0.0275361	1.90058e-06	3489	genus.Prevotella7.id.11182	0.00664324	23.3199
rs9608249	G	A	-0.158213	0.0336317	2.06687e-06	3482	genus.Prevotella7.id.11182	0.00631551	22.1176
rs2240542	T	C	0.12085	0.0261776	4.84146e-06	3489	genus.Prevotella7.id.11182	0.00607137	21.3002
rs2918132	T	C	-0.114648	0.0254916	6.42409e-06	3318	genus.Prevotella7.id.11182	0.00605937	20.2153
rs16937247	C	G	0.146098	0.0351529	9.63705e-06	3486	genus.Prevotella7.id.11182	0.0049305	17.263
rs118038478	G	A	0.205676	0.0468917	7.85422e-06	3295	genus.Prevotella7.id.11182	0.00580483	19.2269
rs12124567	G	A	-0.121281	0.0275017	9.48982e-06	3283	genus.Prevotella7.id.11182	0.00588887	19.4358
rs12195431	C	T	0.196528	0.0442322	8.72818e-06	3489	genus.Prevotella7.id.11182	0.00562626	19.7298
rs9426434	C	T	-0.123657	0.0278514	9.71711e-06	3318	genus.Prevotella7.id.11182	0.00590601	19.7007
rs79263163	C	A	-0.143982	0.031501	7.51048e-06	3489	genus.Prevotella7.id.11182	0.00595216	20.8795
rs111509883	C	T	0.171131	0.0347624	1.24389e-06	6960	genus.Prevotella9.id.11183	0.0034699	24.2276
rs2683313	G	A	-0.0724576	0.0151603	1.68895e-06	10260	genus.Prevotella9.id.11183	0.00222147	22.8386
rs117271932	G	A	0.208089	0.0440393	2.81722e-06	4878	genus.Prevotella9.id.11183	0.00455608	22.3171
rs10512344	G	C	0.247373	0.0544087	3.19324e-06	3063	genus.Prevotella9.id.11183	0.00670347	20.6578
rs9428102	G	A	-0.0778845	0.0176068	4.61734e-06	10264	genus.Prevotella9.id.11183	0.00190281	19.5639
rs746764	C	T	-0.0915772	0.0193245	2.03999e-06	9385	genus.Prevotella9.id.11183	0.00238719	22.4526
rs16966465	C	G	0.0743348	0.0165291	9.33202e-06	10261	genus.Prevotella9.id.11183	0.00196718	20.221
rs2104588	C	T	0.105558	0.023773	8.12987e-06	9268	genus.Prevotella9.id.11183	0.0021228	19.7117
rs11199734	T	A	0.0770209	0.0169462	7.00288e-06	10263	genus.Prevotella9.id.11183	0.00200874	20.6532
rs7232121	C	G	0.0671292	0.014423	3.76013e-06	9790	genus.Prevotella9.id.11183	0.00220786	21.6583
rs11685699	T	C	-0.141357	0.0295665	2.02552e-06	8342	genus.Prevotella9.id.11183	0.00273262	22.8525
rs9613013	A	G	0.0917591	0.0202697	6.10415e-06	9790	genus.Prevotella9.id.11183	0.00208888	20.4888
rs2495052	G	A	0.0838978	0.0188523	8.97142e-06	9790	genus.Prevotella9.id.11183	0.00201889	19.8008
rs72815774	C	T	-0.176186	0.0393068	8.78291e-06	5728	genus.Prevotella9.id.11183	0.00349529	20.0842
rs4968431	T	G	0.0640113	0.0144162	8.58441e-06	10271	genus.Prevotella9.id.11183	0.00191586	19.7118
rs7976209	C	T	-0.0870786	0.0197951	7.28343e-06	10263	genus.Prevotella9.id.11183	0.00188199	19.3475
rs12648235	C	T	0.0785902	0.0177676	7.39079e-06	10271	genus.Prevotella9.id.11183	0.00190126	19.5613
rs1304512	A	G	0.0761593	0.0165885	5.29082e-06	9790	genus.Prevotella9.id.11183	0.00214841	21.0739
rs7237249	T	C	-0.0823764	0.0182126	8.93303e-06	10271	genus.Prevotella9.id.11183	0.00198786	20.454
rs2900503	T	G	-0.172329	0.0326671	1.55282e-07	3320	genus.RikenellaceaeRC9gutgroup.id.11191	0.00831251	27.8121
rs17582787	G	A	-0.157739	0.0339924	3.55377e-06	3320	genus.RikenellaceaeRC9gutgroup.id.11191	0.00644421	21.5206
rs7113155	C	G	0.114423	0.0247798	5.26481e-06	3334	genus.RikenellaceaeRC9gutgroup.id.11191	0.00635467	21.3092
rs4270579	A	G	-0.118021	0.0271041	5.45647e-06	3331	genus.RikenellaceaeRC9gutgroup.id.11191	0.00565992	18.9491
rs2998141	C	T	-0.136346	0.0293073	4.42373e-06	3330	genus.RikenellaceaeRC9gutgroup.id.11191	0.00645772	21.631
rs4717843	T	G	-0.119376	0.0260548	4.7173e-06	3220	genus.RikenellaceaeRC9gutgroup.id.11191	0.00647709	20.9792
rs9887954	A	G	-0.114849	0.0249013	4.80801e-06	3330	genus.RikenellaceaeRC9gutgroup.id.11191	0.00634752	21.2595
rs7193937	C	G	0.124153	0.027741	6.18767e-06	3220	genus.RikenellaceaeRC9gutgroup.id.11191	0.00618191	20.0171
rs80309088	A	G	0.17405	0.0383423	4.55642e-06	3170	genus.RikenellaceaeRC9gutgroup.id.11191	0.0064583	20.5929
rs12501673	G	A	0.116395	0.0262253	6.28983e-06	3334	genus.RikenellaceaeRC9gutgroup.id.11191	0.00587361	19.6865
rs17032291	C	T	-0.169579	0.0368251	6.61004e-06	3206	genus.RikenellaceaeRC9gutgroup.id.11191	0.00657093	21.1925
rs2074881	C	T	-0.142236	0.032391	9.44772e-06	3315	genus.RikenellaceaeRC9gutgroup.id.11191	0.0057832	19.2712
rs7712231	G	A	0.156284	0.0350462	7.97036e-06	3334	genus.RikenellaceaeRC9gutgroup.id.11191	0.00592923	19.874
rs61841503	A	G	0.092888	0.0171454	3.99597e-08	13568	genus.Romboutsia.id.11347	0.00215859	29.3467
rs10279978	G	A	-0.0622202	0.0127675	1.17009e-06	14143	genus.Romboutsia.id.11347	0.0016764	23.7458
rs16843578	T	C	-0.0875276	0.0196779	5.08123e-06	14186	genus.Romboutsia.id.11347	0.00139274	19.7821
rs77702691	G	A	-0.094406	0.0208544	7.36973e-06	12487	genus.Romboutsia.id.11347	0.00163844	20.4895
rs75987356	A	G	-0.129578	0.0280454	6.70799e-06	10466	genus.Romboutsia.id.11347	0.00203552	21.3431
rs75200530	G	T	-0.190644	0.0421065	5.06555e-06	5246	genus.Romboutsia.id.11347	0.00389249	20.492
rs9567264	T	C	0.0580018	0.0127495	5.75689e-06	14180	genus.Romboutsia.id.11347	0.00145743	20.6937
rs34302036	G	A	0.0550261	0.0120835	5.87667e-06	14185	genus.Romboutsia.id.11347	0.00145979	20.7345
rs7109293	G	A	0.0919112	0.0205738	6.98354e-06	14141	genus.Romboutsia.id.11347	0.00140933	19.9547
rs114398731	C	G	-0.131039	0.0293815	7.95851e-06	10326	genus.Romboutsia.id.11347	0.00192257	19.8868
rs28603357	C	T	-0.214911	0.0474739	8.52235e-06	3693	genus.Romboutsia.id.11347	0.00551854	20.482
rs11221428	C	T	-0.0726779	0.0158263	6.48646e-06	14187	genus.Romboutsia.id.11347	0.00148426	21.0855
rs9389266	G	T	0.0722815	0.0162353	9.38461e-06	14187	genus.Romboutsia.id.11347	0.00139519	19.8185
rs62504452	G	A	-0.0710048	0.0156654	4.65831e-06	14178	genus.Romboutsia.id.11347	0.00144693	20.5414
rs2034589	C	G	0.0629765	0.0123489	5.01161e-07	17846	genus.Roseburia.id.2012	0.00145521	26.0047
rs116270582	A	T	-0.153844	0.0329324	1.19525e-06	9099	genus.Roseburia.id.2012	0.00239265	21.8182
rs2160994	C	T	0.0550687	0.0112481	9.6985e-07	17444	genus.Roseburia.id.2012	0.00137217	23.9663
rs16910295	C	T	-0.0980434	0.020957	2.91111e-06	16648	genus.Roseburia.id.2012	0.00131295	21.884
rs12740451	C	T	0.0697527	0.0153607	7.34264e-06	17837	genus.Roseburia.id.2012	0.00115471	20.6181
rs6445851	A	G	-0.0497336	0.0108158	3.52721e-06	17851	genus.Roseburia.id.2012	0.00118305	21.1413
rs9300744	T	C	-0.0588452	0.0126228	4.75118e-06	17854	genus.Roseburia.id.2012	0.00121576	21.7301
rs2943022	C	T	0.0493786	0.0106763	4.11408e-06	17854	genus.Roseburia.id.2012	0.00119668	21.3887
rs6930661	T	C	-0.0961587	0.0204975	2.47942e-06	16945	genus.Roseburia.id.2012	0.00129709	22.0052
rs4748237	C	G	0.0488326	0.0106404	4.67223e-06	17851	genus.Roseburia.id.2012	0.00117849	21.0597
rs147990086	G	A	-0.0578936	0.01324	8.92942e-06	17840	genus.Roseburia.id.2012	0.0010706	19.1178
rs329182	C	T	0.0690327	0.0152884	5.90142e-06	17854	genus.Roseburia.id.2012	0.00114065	20.3862
rs302266	C	T	-0.0777312	0.0172985	8.12587e-06	17056	genus.Roseburia.id.2012	0.00118245	20.1893
rs75326254	T	C	-0.104628	0.0230897	7.50204e-06	15893	genus.Roseburia.id.2012	0.0012903	20.5307
rs55858165	C	A	0.179284	0.0404954	9.98975e-06	5447	genus.Roseburia.id.2012	0.00358555	19.5936
rs57466170	T	C	0.0741405	0.0171601	8.30102e-06	17333	genus.Roseburia.id.2012	0.0010758	18.6647
rs78753150	C	A	0.0968739	0.0214067	9.98312e-06	16303	genus.Roseburia.id.2012	0.00125459	20.4768
rs243585	G	C	-0.0585939	0.0121017	1.32681e-06	16906	genus.Ruminiclostridium5.id.11355	0.00138475	23.4402
rs2286384	C	G	-0.0518814	0.0107482	1.43857e-06	17394	genus.Ruminiclostridium5.id.11355	0.00133773	23.297
rs79968837	G	A	-0.0950311	0.0193507	1.14623e-06	16602	genus.Ruminiclostridium5.id.11355	0.00145059	24.1148
rs2482038	A	C	0.0518991	0.0108777	1.70314e-06	17396	genus.Ruminiclostridium5.id.11355	0.00130686	22.7613
rs113753996	C	T	0.0820689	0.0174463	3.98895e-06	16680	genus.Ruminiclostridium5.id.11355	0.00132489	22.1259
rs1492620	C	T	-0.0830505	0.0180073	3.52577e-06	17397	genus.Ruminiclostridium5.id.11355	0.00122119	21.2685
rs2791343	C	T	0.051717	0.0113369	5.53959e-06	17392	genus.Ruminiclostridium5.id.11355	0.00119512	20.808
rs10827477	G	A	-0.0547387	0.0115163	2.19177e-06	17391	genus.Ruminiclostridium5.id.11355	0.00129739	22.5896
rs6121460	A	G	0.0932955	0.0199206	2.64107e-06	17318	genus.Ruminiclostridium5.id.11355	0.00126494	21.9314
rs2801960	G	C	0.0520975	0.0115111	6.20872e-06	17387	genus.Ruminiclostridium5.id.11355	0.00117669	20.4809
rs8053158	G	A	-0.0740543	0.0159151	5.89806e-06	17397	genus.Ruminiclostridium5.id.11355	0.00124299	21.6487
rs1223978	C	T	0.0484169	0.0108254	8.16186e-06	17381	genus.Ruminiclostridium5.id.11355	0.00114956	20.0011
rs73002572	C	G	0.181548	0.0414078	8.8222e-06	3761	genus.Ruminiclostridium5.id.11355	0.00508508	19.2125
rs2833828	A	G	0.0489617	0.0108702	6.81651e-06	17397	genus.Ruminiclostridium5.id.11355	0.00116481	20.2856
rs4955951	G	A	-0.0713749	0.0165826	9.95519e-06	17397	genus.Ruminiclostridium5.id.11355	0.00106377	18.524
rs1756364	T	G	0.0999189	0.0197169	2.53654e-07	12933	genus.Ruminiclostridium6.id.11356	0.0019818	25.6775
rs71414120	G	T	0.200894	0.0406434	1.07697e-06	5567	genus.Ruminiclostridium6.id.11356	0.0043695	24.423
rs61060922	G	T	0.15913	0.0322283	1.08647e-06	8955	genus.Ruminiclostridium6.id.11356	0.00271506	24.3741
rs79968172	A	G	0.11614	0.0243083	1.66054e-06	12802	genus.Ruminiclostridium6.id.11356	0.00177991	22.8235
rs77193512	G	A	0.0736533	0.0153163	1.29587e-06	13380	genus.Ruminiclostridium6.id.11356	0.00172531	23.1211
rs11992182	C	A	0.0625299	0.0137876	4.64839e-06	13381	genus.Ruminiclostridium6.id.11356	0.00153478	20.5653
rs72991535	G	T	0.135604	0.0295174	4.95367e-06	9642	genus.Ruminiclostridium6.id.11356	0.00218409	21.1007
rs663262	C	T	-0.13498	0.0310715	3.39417e-06	7876	genus.Ruminiclostridium6.id.11356	0.00239041	18.8672
rs9555756	C	A	-0.0804138	0.0176692	7.10127e-06	13369	genus.Ruminiclostridium6.id.11356	0.00154688	20.7092
rs792058	A	G	0.0554234	0.0125423	8.57953e-06	12933	genus.Ruminiclostridium6.id.11356	0.00150757	19.5238
rs10829821	C	T	-0.097606	0.0216072	3.47141e-06	12802	genus.Ruminiclostridium6.id.11356	0.00159142	20.4026
rs67479537	C	T	0.118994	0.026487	9.302e-06	11613	genus.Ruminiclostridium6.id.11356	0.00173495	20.1795
rs1871858	G	C	-0.105422	0.0237274	9.11606e-06	12818	genus.Ruminiclostridium6.id.11356	0.00153769	19.7374
rs116969552	G	A	-0.166823	0.0376681	9.15949e-06	6824	genus.Ruminiclostridium6.id.11356	0.00286601	19.6081
rs2548459	T	C	0.0554866	0.0122755	6.40206e-06	13377	genus.Ruminiclostridium6.id.11356	0.00152503	20.4285
rs73176030	C	T	0.058665	0.013208	7.28883e-06	13378	genus.Ruminiclostridium6.id.11356	0.0014725	19.7252
rs35362464	A	C	0.0720077	0.0165387	8.99138e-06	13308	genus.Ruminiclostridium6.id.11356	0.00142241	18.9536
rs57665991	G	C	-0.0641507	0.0123339	2.07274e-07	16725	genus.Ruminiclostridium9.id.11357	0.00161487	27.0491
rs12040548	T	G	0.0570422	0.0122359	3.14872e-06	16721	genus.Ruminiclostridium9.id.11357	0.00129806	21.7304
rs115044523	A	G	-0.0980026	0.0202616	2.37202e-06	16107	genus.Ruminiclostridium9.id.11357	0.00145038	23.3922
rs12419854	A	T	-0.0727975	0.0155594	3.17992e-06	16027	genus.Ruminiclostridium9.id.11357	0.00136396	21.8873
rs6082461	C	A	0.0586425	0.0131004	4.86594e-06	16650	genus.Ruminiclostridium9.id.11357	0.00120204	20.0357
rs113048721	G	C	0.0600735	0.0132737	4.10352e-06	16719	genus.Ruminiclostridium9.id.11357	0.00122359	20.4799
rs918449	G	A	-0.0950908	0.0197177	2.55994e-06	16725	genus.Ruminiclostridium9.id.11357	0.00138866	23.2548
rs73592673	T	A	-0.081629	0.0169515	2.13971e-06	15493	genus.Ruminiclostridium9.id.11357	0.00149448	23.1856
rs79082720	G	C	0.0928576	0.0204871	6.46935e-06	16094	genus.Ruminiclostridium9.id.11357	0.00127484	20.5409
rs74303178	C	T	0.0532742	0.0119274	7.91566e-06	16706	genus.Ruminiclostridium9.id.11357	0.00119276	19.9477
rs13033315	A	T	0.0511195	0.0111418	5.68052e-06	16724	genus.Ruminiclostridium9.id.11357	0.00125712	21.0481
rs9809789	T	C	-0.0717454	0.0159673	8.71968e-06	16025	genus.Ruminiclostridium9.id.11357	0.00125828	20.1869
rs9522712	C	T	0.0699728	0.0154939	4.65962e-06	16725	genus.Ruminiclostridium9.id.11357	0.00121798	20.3932
rs78191726	C	T	0.0944998	0.0210206	7.58287e-06	16039	genus.Ruminiclostridium9.id.11357	0.00125848	20.2077
rs7137760	T	C	0.050797	0.0112182	7.06911e-06	16722	genus.Ruminiclostridium9.id.11357	0.00122464	20.501
rs5994253	G	A	-0.0811302	0.0157621	2.35183e-07	15288	genus.RuminococcaceaeNK4A214group.id.11358	0.00172996	26.4899
rs136761	A	G	-0.0587521	0.0119155	8.15195e-07	14822	genus.RuminococcaceaeNK4A214group.id.11358	0.00163759	24.3089
rs11586410	A	G	-0.0863422	0.0169937	3.66276e-07	14822	genus.RuminococcaceaeNK4A214group.id.11358	0.00173864	25.8114
rs34576931	C	G	-0.0873312	0.0194886	4.71641e-06	14678	genus.RuminococcaceaeNK4A214group.id.11358	0.00136621	20.0779
rs114244418	G	C	-0.175266	0.0372779	3.59151e-06	7123	genus.RuminococcaceaeNK4A214group.id.11358	0.00309374	22.0989
rs4814689	T	C	-0.1083	0.0230708	4.5519e-06	14009	genus.RuminococcaceaeNK4A214group.id.11358	0.00157052	22.0329
rs73158814	G	C	-0.109257	0.0227458	2.19798e-06	13077	genus.RuminococcaceaeNK4A214group.id.11358	0.00176126	23.0691
rs12731	G	A	-0.0527684	0.0115053	4.87237e-06	15288	genus.RuminococcaceaeNK4A214group.id.11358	0.00137405	21.0326
rs7573569	C	T	0.107739	0.0233638	3.23139e-06	14822	genus.RuminococcaceaeNK4A214group.id.11358	0.0014326	21.2616
rs147475196	G	A	-0.133769	0.0295196	4.72496e-06	9917	genus.RuminococcaceaeNK4A214group.id.11358	0.00206637	20.5305
rs62027366	C	T	0.0615389	0.0137612	6.58456e-06	14822	genus.RuminococcaceaeNK4A214group.id.11358	0.0013474	19.9954
rs12642039	C	T	-0.0553003	0.0119397	3.43005e-06	15276	genus.RuminococcaceaeNK4A214group.id.11358	0.00140232	21.449
rs35559912	C	T	-0.0925071	0.0203674	4.89023e-06	13976	genus.RuminococcaceaeNK4A214group.id.11358	0.00147386	20.6261
rs13087692	G	T	0.0574623	0.012594	8.69224e-06	15288	genus.RuminococcaceaeNK4A214group.id.11358	0.00135988	20.8154
rs6681678	T	C	-0.100174	0.024	9.04931e-06	13031	genus.RuminococcaceaeNK4A214group.id.11358	0.00133515	17.4189
rs11241747	T	C	0.0533858	0.0120035	6.58971e-06	14822	genus.RuminococcaceaeNK4A214group.id.11358	0.00133276	19.7779
rs77564310	C	A	-0.0713093	0.0140855	3.28614e-07	17000	genus.RuminococcaceaeUCG002.id.11360	0.00150537	25.6268
rs55793120	C	T	0.137396	0.027414	4.80674e-07	11669	genus.RuminococcaceaeUCG002.id.11360	0.00214802	25.1148
rs10927423	A	C	-0.0713617	0.0147712	8.49518e-07	17096	genus.RuminococcaceaeUCG002.id.11360	0.00136336	23.3371
rs67746927	G	C	-0.054237	0.0110357	9.17088e-07	16651	genus.RuminococcaceaeUCG002.id.11360	0.00144851	24.1512
rs116974815	A	C	-0.189731	0.0396566	2.02518e-06	5819	genus.RuminococcaceaeUCG002.id.11360	0.00391823	22.882
rs7155595	A	C	0.0569929	0.0116986	1.14931e-06	17084	genus.RuminococcaceaeUCG002.id.11360	0.00138733	23.7312
rs7120052	C	A	0.0624796	0.0135523	1.96895e-06	17097	genus.RuminococcaceaeUCG002.id.11360	0.00124162	21.252
rs10916131	T	C	-0.069333	0.0146753	2.87497e-06	17097	genus.RuminococcaceaeUCG002.id.11360	0.00130382	22.3179
rs79016051	T	C	-0.0887747	0.0189424	2.33742e-06	16937	genus.RuminococcaceaeUCG002.id.11360	0.00129511	21.9612
rs12463378	G	A	-0.0522061	0.0112086	2.95523e-06	16994	genus.RuminococcaceaeUCG002.id.11360	0.00127493	21.6912
rs11750293	T	G	-0.0578304	0.0120512	1.76136e-06	17094	genus.RuminococcaceaeUCG002.id.11360	0.00134531	23.0249
rs2265670	G	C	-0.0512404	0.0109287	2.99166e-06	17096	genus.RuminococcaceaeUCG002.id.11360	0.00128421	21.9805
rs15256	T	C	0.0732376	0.016834	9.45659e-06	17095	genus.RuminococcaceaeUCG002.id.11360	0.00110597	18.9253
rs882348	G	A	-0.0799946	0.0178618	5.44852e-06	17097	genus.RuminococcaceaeUCG002.id.11360	0.00117177	20.0549
rs72874194	C	G	-0.0770289	0.016725	3.46664e-06	16651	genus.RuminococcaceaeUCG002.id.11360	0.00127228	21.2092
rs6793778	T	C	-0.0558706	0.0125258	9.81289e-06	17094	genus.RuminococcaceaeUCG002.id.11360	0.00116254	19.8932
rs7342369	A	C	-0.0527803	0.0116023	5.66121e-06	16651	genus.RuminococcaceaeUCG002.id.11360	0.00124129	20.6919
rs10964441	A	G	-0.14906	0.034486	7.45116e-06	5346	genus.RuminococcaceaeUCG002.id.11360	0.00348252	18.6756
rs11607472	G	A	-0.0780229	0.0176325	7.18671e-06	16282	genus.RuminococcaceaeUCG002.id.11360	0.00120112	19.5778
rs7249614	G	A	-0.0492778	0.0110807	9.07376e-06	16651	genus.RuminococcaceaeUCG002.id.11360	0.00118635	19.7751
rs76847269	G	A	0.163508	0.0356151	5.1719e-06	7654	genus.RuminococcaceaeUCG002.id.11360	0.00274617	21.0716
rs6542556	G	A	0.050974	0.011406	7.86123e-06	17094	genus.RuminococcaceaeUCG002.id.11360	0.00116702	19.97
rs57079348	G	T	-0.076573	0.0172819	7.21822e-06	16372	genus.RuminococcaceaeUCG002.id.11360	0.00119769	19.6296
rs56030423	A	G	-0.0982874	0.0216344	6.30385e-06	14937	genus.RuminococcaceaeUCG002.id.11360	0.00137988	20.637
rs362417	C	G	-0.054863	0.0120984	7.80005e-06	17097	genus.RuminococcaceaeUCG002.id.11360	0.00120133	20.5614
rs113147300	G	A	-0.075842	0.0164562	7.6914e-06	16370	genus.RuminococcaceaeUCG002.id.11360	0.00129583	21.2377
rs73341549	C	T	-0.169857	0.0318768	1.50953e-07	6744	genus.RuminococcaceaeUCG003.id.11361	0.00419253	28.3851
rs6759615	G	A	0.102523	0.0200204	7.86224e-07	14410	genus.RuminococcaceaeUCG003.id.11361	0.00181653	26.2202
rs646327	A	G	0.0586696	0.0118369	7.8318e-07	14406	genus.RuminococcaceaeUCG003.id.11361	0.00170241	24.5633
rs11613919	T	G	0.0727604	0.0155716	1.62509e-06	14309	genus.RuminococcaceaeUCG003.id.11361	0.00152353	21.8303
rs11243416	C	T	-0.0925653	0.0191203	1.66882e-06	14004	genus.RuminococcaceaeUCG003.id.11361	0.00167081	23.4339
rs16959793	C	A	-0.062527	0.0131259	2.21709e-06	14412	genus.RuminococcaceaeUCG003.id.11361	0.00157207	22.6892
rs4452755	C	A	-0.0634463	0.0134741	3.29335e-06	14406	genus.RuminococcaceaeUCG003.id.11361	0.00153675	22.1694
rs10490280	T	C	-0.0672094	0.0143309	4.15551e-06	14004	genus.RuminococcaceaeUCG003.id.11361	0.00156811	21.9912
rs4532474	A	G	0.0769231	0.017045	4.82127e-06	14412	genus.RuminococcaceaeUCG003.id.11361	0.00141119	20.3639
rs4629039	A	T	0.0553742	0.0122659	6.54355e-06	14404	genus.RuminococcaceaeUCG003.id.11361	0.00141291	20.3776
rs2523124	C	T	-0.0546625	0.0120823	5.7837e-06	14409	genus.RuminococcaceaeUCG003.id.11361	0.00141849	20.4652
rs3013089	A	G	-0.0551473	0.0120346	4.38133e-06	14408	genus.RuminococcaceaeUCG003.id.11361	0.00145529	20.9955
rs78720113	G	A	-0.115348	0.0249601	7.59261e-06	13078	genus.RuminococcaceaeUCG003.id.11361	0.00163035	21.3533
rs139730	C	G	-0.0577655	0.0130645	9.72112e-06	14004	genus.RuminococcaceaeUCG003.id.11361	0.0013941	19.5475
rs6769553	G	A	0.0849743	0.0157451	7.91068e-08	9501	genus.RuminococcaceaeUCG004.id.11362	0.00305624	29.1202
rs12125734	T	G	0.133972	0.0257417	2.09428e-07	8938	genus.RuminococcaceaeUCG004.id.11362	0.00302133	27.0804
rs511258	A	G	-0.0757474	0.0162475	4.52052e-06	9500	genus.RuminococcaceaeUCG004.id.11362	0.00228269	21.7306
rs2248146	C	T	0.0689452	0.0153649	8.20001e-06	9502	genus.RuminococcaceaeUCG004.id.11362	0.00211452	20.1306
[truncated: 820 more rows]

## Sheet: Supplementary Table S3
Supplemental Table 3. 479 SNPs that were associated with gut microbiota across six metabolic bone diseases.
Metabolic bone disease	Gut Microbiota	SNP	OA	EA	BETA	SE	P	R2	F
Osteoporosis	genus..Eubacteriumoxidoreducensgroup.id.11339	rs12423772	T	G	0.14098	0.0295029	2.62925e-06	0.00427298	22.8255
		rs2973294	T	G	0.0923559	0.0195439	2.38836e-06	0.00413511	22.3227
		rs34561138	A	G	0.216145	0.045992	2.51163e-06	0.0052486	22.076
		rs440215	T	C	0.0932766	0.0195294	1.65407e-06	0.00422464	22.8038
		rs1425962	C	G	0.0906104	0.0200612	7.32284e-06	0.00381932	20.3928
		rs12129908	A	C	0.0893273	0.0198333	5.79516e-06	0.0037584	20.2776
	genus.ChristensenellaceaeR.7group.id.11283	rs999354	A	T	0.0580248	0.0117185	7.00695e-07	0.0014997	24.5148
		rs78521377	T	C	0.124992	0.0274797	5.60674e-06	0.00163864	20.6857
		rs62467127	T	C	0.114108	0.0251983	3.25362e-06	0.00160968	20.5033
		rs17081797	G	A	-0.0904325	0.0204253	3.34031e-06	0.0011994	19.6001
		rs62132810	G	A	-0.0828853	0.0179623	5.66711e-06	0.00141131	21.29
		rs60954665	G	T	0.049815	0.0110787	7.13177e-06	0.00123702	20.2156
		rs10461257	G	A	-0.0551969	0.0122069	6.50746e-06	0.00127731	20.4439
		rs79150079	A	C	0.121547	0.0270977	9.41804e-06	0.00167466	20.1163
		rs62190261	C	A	0.0958394	0.0214723	8.74023e-06	0.00130261	19.9193
		rs892686	G	A	0.0514099	0.011136	3.96861e-06	0.00130382	21.31
		rs73952017	T	C	-0.0862164	0.0194354	8.45769e-06	0.00128671	19.676
	genus.Coprococcus3.id.11303	rs8100692	C	T	0.0577411	0.0113476	4.16459e-07	0.00163305	25.8885
		rs62481985	C	G	-0.0582385	0.0115052	4.1756e-07	0.00165335	25.6197
		rs178271	C	T	0.145257	0.0294239	7.81088e-07	0.00225275	24.3665
		rs13394391	T	C	-0.0709302	0.0150918	2.20317e-06	0.00139311	22.0864
		rs11080344	T	C	0.0516921	0.0113054	4.78692e-06	0.00131851	20.9036
		rs7521171	A	G	-0.0596434	0.0129279	4.32242e-06	0.00137382	21.2822
		rs11077359	C	T	-0.0645443	0.0148833	9.63598e-06	0.00122148	18.8044
		rs13247359	A	G	0.051211	0.0113031	7.32611e-06	0.00129481	20.5247
		rs4575475	A	G	0.0619514	0.0137787	7.04284e-06	0.00133223	20.2128
		rs10810043	G	A	0.0515518	0.0115923	9.27424e-06	0.00124751	19.7739
	genus.Howardella.id.2000	rs901099	G	T	-0.12718	0.0250924	6.52858e-07	0.0069947	25.6753
		rs1484873	G	A	-0.227831	0.046335	2.55918e-06	0.00665642	24.1639
		rs17167098	A	G	-0.169366	0.0352068	1.12323e-06	0.00641201	23.1289
		rs609430	G	T	-0.112045	0.0239328	3.34484e-06	0.00573782	21.9065
		rs36081916	C	T	-0.18123	0.0402987	4.7004e-06	0.00624939	20.2119
		rs12452946	G	A	-0.105833	0.0228941	3.80393e-06	0.00559213	21.3584
		rs61771805	T	A	-0.136779	0.0296811	4.0274e-06	0.00584498	21.2244
		rs672217	A	G	0.164146	0.0349993	3.52468e-06	0.00605447	21.9837
		rs3791893	G	A	0.147035	0.034023	9.49716e-06	0.00489727	18.6668
		rs10048062	T	C	-0.147352	0.0336531	8.58873e-06	0.00501988	19.1617
		rs2154047	A	C	-0.192557	0.0420093	9.97042e-06	0.00576564	20.9985
	genus.LachnospiraceaeNK4A136group.id.11319	rs12362320	C	G	0.0573168	0.0115466	8.04224e-07	0.0014677	24.6378
		rs954878	G	A	-0.0520656	0.0109082	1.78203e-06	0.00132072	22.7795
		rs7832116	G	A	-0.0714756	0.0151703	3.57084e-06	0.00128754	22.1961
		rs7616165	T	G	-0.230542	0.0483465	2.77391e-06	0.00552354	22.7279
		rs76193507	G	A	-0.22973	0.0499776	2.9309e-06	0.00587068	21.1175
		rs11263806	G	A	-0.0524615	0.0116758	5.06517e-06	0.00116994	20.1864
		rs73044693	G	A	-0.10758	0.0229884	3.57256e-06	0.00171162	21.8965
		rs160061	G	A	0.0513831	0.0108094	2.12198e-06	0.00130943	22.5936
		rs7073658	G	T	-0.0499621	0.0109693	5.2691e-06	0.00120217	20.7432
		rs68104925	C	T	-0.0549104	0.0115385	2.36779e-06	0.00131289	22.6443
		rs12611395	G	A	-0.0902532	0.0199652	5.83039e-06	0.00123801	20.4326
		rs2880566	C	T	0.0599578	0.0134693	5.61428e-06	0.0011486	19.8132
		rs28540839	C	A	0.0508285	0.0110591	9.34319e-06	0.00125849	21.1214
		rs59805249	C	T	0.0936162	0.0207982	9.45385e-06	0.00133159	20.2578
		rs10952110	T	G	0.0487709	0.0109614	9.08113e-06	0.00117949	19.794
		rs4955932	C	T	-0.0492283	0.0109388	7.05426e-06	0.00117367	20.2508
Osteopenia	genus..Clostridiuminnocuumgroup.id.14397	rs6890185	C	T	0.113424	0.0233137	1.12244e-06	0.00564942	23.6579
		rs61267978	C	T	0.14708	0.0320875	5.58513e-06	0.00501918	21.0002
		rs1948423	A	T	-0.108859	0.023425	3.4941e-06	0.00515834	21.5855
		rs6577484	A	G	0.160425	0.0360857	8.40602e-06	0.00509671	19.7536
		rs10074000	C	T	-0.102648	0.0227508	6.99943e-06	0.00500366	20.3466
		rs1942371	A	G	-0.157938	0.034187	4.06337e-06	0.00534594	21.3321
		rs40656	T	C	0.142664	0.0311021	8.6152e-06	0.00517082	21.0299
		rs71564433	A	T	-0.126746	0.0274657	7.8001e-06	0.00508817	21.2853
		rs77845139	G	A	-0.114993	0.0257186	8.40622e-06	0.00491436	19.9817
		rs10506058	G	A	0.0997048	0.0221926	8.92443e-06	0.00482514	20.1747
		rs4869133	A	G	-0.180591	0.0409505	7.24455e-06	0.00517994	19.4374
	genus.Butyrivibrio.id.1993	rs72723662	T	C	0.224078	0.0449336	7.86241e-07	0.00802773	24.8527
		rs7412979	G	C	0.186779	0.0389112	1.70567e-06	0.00657748	23.0279
		rs7752361	G	A	-0.11923	0.0239975	7.69113e-07	0.00704156	24.6713
		rs4537857	C	T	-0.12459	0.0260992	1.80192e-06	0.00650203	22.7752
		rs11761679	C	T	0.154775	0.0321539	2.20231e-06	0.00661038	23.1572
		rs16941336	T	C	0.127488	0.0267936	1.53182e-06	0.00645996	22.6268
		rs77356209	C	T	0.216874	0.0483299	6.6643e-06	0.00592401	20.1246
		rs74622183	G	A	-0.201027	0.0428204	2.45748e-06	0.00629702	22.0272
		rs7763512	A	G	0.119846	0.0253367	3.10655e-06	0.0068185	22.3603
		rs142855850	G	A	0.205013	0.0457138	6.85543e-06	0.00618069	20.1002
		rs9349693	G	A	0.117973	0.0259861	5.54958e-06	0.00588424	20.5984
		rs486484	G	A	-0.108349	0.0240008	6.61084e-06	0.00586231	20.3678
		rs17163238	A	G	0.140987	0.0309117	5.51196e-06	0.00593876	20.7904
		rs4928024	G	A	-0.17471	0.0389333	8.18641e-06	0.00575155	20.1254
		rs1007475	T	G	0.118065	0.0261271	7.92312e-06	0.00583036	20.4086
		rs16934069	C	T	-0.133784	0.0299444	8.8591e-06	0.00569991	19.9494
	genus.RuminococcaceaeUCG011.id.11368	rs1416041	C	A	-0.182339	0.0339898	7.04419e-08	0.00786121	28.7623
		rs12724320	T	C	-0.120881	0.0249229	1.51986e-06	0.00643526	23.5113
		rs79113084	T	C	-0.152166	0.0317519	2.06123e-06	0.00632166	22.9536
		rs9729514	G	A	0.184934	0.0394616	2.36769e-06	0.00601059	21.9504
		rs2729556	T	C	-0.109097	0.0233699	3.18679e-06	0.00596442	21.7808
		rs10274562	T	C	0.110917	0.0244556	6.49607e-06	0.00563177	20.5591
		rs4490371	C	T	-0.111816	0.0248963	7.74624e-06	0.00555667	20.1605
		rs12636310	A	G	0.132725	0.0282037	2.81235e-06	0.00606054	22.1339
	phylum.Proteobacteria.id.2375	rs922773	T	C	-0.0803778	0.0157851	3.67958e-07	0.00142794	25.9256
		rs2532663	A	G	-0.125578	0.0258034	7.46812e-07	0.0018168	23.6814
		rs12150865	T	C	0.0511615	0.0106407	1.54085e-06	0.00129932	23.1151
		rs2347697	T	G	0.0502281	0.0108968	4.26914e-06	0.00116299	21.2446
		rs312757	G	C	-0.0517269	0.0112854	4.839e-06	0.00114984	21.0065
		rs12467198	T	C	0.0498267	0.011138	6.30669e-06	0.00109612	20.0108
		rs10750258	C	A	-0.0491248	0.010824	8.71899e-06	0.00112738	20.5957
		rs6707783	T	C	0.0849593	0.0187782	8.08593e-06	0.00118019	20.4674
		rs72771021	T	C	0.141726	0.0309242	7.18097e-06	0.00232602	20.9993
		rs3890996	G	T	-0.0474614	0.0105645	6.94663e-06	0.00111262	20.1808
		rs74757828	T	A	0.0951285	0.0216921	9.25067e-06	0.00115483	19.2294
		rs4340090	T	C	-0.0668162	0.0153387	9.99003e-06	0.00103865	18.973
		rs11715072	A	G	-0.0519289	0.0115246	6.90409e-06	0.00111133	20.3009
		rs11126162	C	T	-0.0770689	0.0187079	9.25979e-06	0.000929058	16.9692
Osteonecrosis	class.Erysipelotrichia.id.2147	rs62504403	T	C	0.0681159	0.0127883	1.12265e-07	0.00166794	28.3673
		rs7234058	C	T	-0.0945759	0.0194091	9.12341e-07	0.00140515	23.741
		rs17530232	G	A	0.10305	0.0224648	2.79123e-06	0.00126433	21.0397
		rs2300774	A	G	0.0524152	0.0106784	8.95466e-07	0.00132092	24.0911
		rs35161940	C	T	-0.0806041	0.0167641	1.8451e-06	0.00126771	23.1157
		rs10781552	T	C	-0.0552212	0.0116074	2.33114e-06	0.00127068	22.6304
		rs8003149	T	C	0.0538798	0.0116888	4.08475e-06	0.00116526	21.2454
		rs4078432	T	C	-0.0608929	0.0133764	4.23104e-06	0.00116359	20.7209
		rs1074800	G	A	0.0492438	0.010887	6.14583e-06	0.00114877	20.4567
		rs56970041	G	T	0.0724144	0.0164471	5.40344e-06	0.001063	19.3832
		rs7826267	G	T	-0.0839071	0.0199131	9.28449e-06	0.00100859	17.753
		rs1884466	T	C	-0.0475363	0.0106939	9.52701e-06	0.00108423	19.7576
		rs290833	G	T	-0.0497374	0.0111376	8.029e-06	0.0011198	19.9402
	family.Erysipelotrichaceae.id.2149	rs62504403	T	C	0.0681159	0.0127883	1.12265e-07	0.00166794	28.3673
		rs7234058	C	T	-0.0945759	0.0194091	9.12341e-07	0.00140515	23.741
		rs17530232	G	A	0.10305	0.0224648	2.79123e-06	0.00126433	21.0397
		rs2300774	A	G	0.0524152	0.0106784	8.95466e-07	0.00132092	24.0911
		rs35161940	C	T	-0.0806041	0.0167641	1.8451e-06	0.00126771	23.1157
		rs10781552	T	C	-0.0552212	0.0116074	2.33114e-06	0.00127068	22.6304
		rs8003149	T	C	0.0538798	0.0116888	4.08475e-06	0.00116526	21.2454
		rs4078432	T	C	-0.0608929	0.0133764	4.23104e-06	0.00116359	20.7209
		rs1074800	G	A	0.0492438	0.010887	6.14583e-06	0.00114877	20.4567
		rs56970041	G	T	0.0724144	0.0164471	5.40344e-06	0.001063	19.3832
		rs7826267	G	T	-0.0839071	0.0199131	9.28449e-06	0.00100859	17.753
		rs1884466	T	C	-0.0475363	0.0106939	9.52701e-06	0.00108423	19.7576
		rs290833	G	T	-0.0497374	0.0111376	8.029e-06	0.0011198	19.9402
	family.FamilyXIII.id.1957	rs6501525	G	A	0.0561559	0.0115587	1.23726e-06	0.00144871	23.6003
		rs118170811	G	A	0.151619	0.0317112	1.80357e-06	0.00236457	22.8556
		rs12643275	T	A	-0.0550907	0.0116474	2.41523e-06	0.00137322	22.369
		rs1999289	T	A	-0.0637366	0.013927	2.53805e-06	0.00128572	20.9417
		rs482905	T	G	0.0596528	0.012717	3.72345e-06	0.00131293	22.0008
		rs3098182	T	G	0.0508511	0.011014	4.04024e-06	0.00127243	21.3136
		rs6797051	T	C	-0.0805984	0.0171364	4.89281e-06	0.00131996	22.1188
		rs66753613	A	G	0.0651136	0.0144251	8.08288e-06	0.00125083	20.3728
		rs7514702	C	T	-0.0663236	0.0141626	3.91642e-06	0.0013086	21.9281
		rs7076829	A	T	-0.0516394	0.0112313	4.76089e-06	0.00129771	21.1373
		rs10404377	A	C	-0.0503183	0.011165	6.99027e-06	0.0012469	20.3086
		rs4293737	G	A	-0.112091	0.0271305	8.38485e-06	0.00298364	17.0636
		rs1887048	A	G	0.0579979	0.0129602	9.65391e-06	0.00119652	20.0239
		rs12904405	G	A	-0.0851896	0.0192688	7.67412e-06	0.00117306	19.5438
	genus.ChristensenellaceaeR.7group.id.11283	rs999354	A	T	0.0580248	0.0117185	7.00695e-07	0.0014997	24.5148
		rs78521377	T	C	0.124992	0.0274797	5.60674e-06	0.00163864	20.6857
		rs62467127	T	C	0.114108	0.0251983	3.25362e-06	0.00160968	20.5033
		rs17081797	G	A	-0.0904325	0.0204253	3.34031e-06	0.0011994	19.6001
		rs62132810	G	A	-0.0828853	0.0179623	5.66711e-06	0.00141131	21.29
		rs60954665	G	T	0.049815	0.0110787	7.13177e-06	0.00123702	20.2156
		rs10461257	G	A	-0.0551969	0.0122069	6.50746e-06	0.00127731	20.4439
		rs79150079	A	C	0.121547	0.0270977	9.41804e-06	0.00167466	20.1163
		rs62190261	C	A	0.0958394	0.0214723	8.74023e-06	0.00130261	19.9193
		rs892686	G	A	0.0514099	0.011136	3.96861e-06	0.00130382	21.31
		rs73952017	T	C	-0.0862164	0.0194354	8.45769e-06	0.00128671	19.676
	genus.Dorea.id.1997	rs13279148	A	G	0.0715309	0.0150878	2.25283e-06	0.00127511	22.4744
		rs62503162	G	A	-0.0974091	0.0194379	7.46605e-07	0.00154684	25.11
		rs12216169	A	T	0.0881722	0.0193683	5.33123e-06	0.00128669	20.7217
		rs73729431	T	C	-0.13745	0.0299983	3.1674e-06	0.00218302	20.9897
		rs4793307	T	C	0.0574165	0.0122472	4.0069e-06	0.00124723	21.9762
		rs11150408	G	T	0.0488254	0.0109063	7.05777e-06	0.00116284	20.0393
		rs345219	G	T	-0.0497368	0.0112621	8.8006e-06	0.00113167	19.5015
		rs62583469	A	T	-0.0634136	0.0142227	5.77508e-06	0.00118056	19.8769
		rs3005511	G	A	0.0516127	0.0112852	5.28702e-06	0.00118636	20.9143
		rs1899291	T	C	0.0697217	0.0150285	4.56686e-06	0.00122079	21.5208
		rs3752849	A	G	0.163846	0.036608	7.68057e-06	0.00374984	20.0242
		rs12537781	C	T	-0.055544	0.0125223	9.15137e-06	0.00111612	19.6724
	genus.Parabacteroides.id.954	rs60884758	T	C	-0.0702667	0.0142249	5.70689e-07	0.00140902	24.3978
		rs3860755	C	G	0.0558784	0.0116625	1.71325e-06	0.00132567	22.954
		rs4236095	A	G	0.0761961	0.0157042	1.93145e-06	0.00143489	23.5387
		rs115602804	A	G	0.10308	0.0222736	1.93059e-06	0.00130472	21.4149
		rs114567323	C	T	0.186478	0.0405199	5.65487e-06	0.00360185	21.1723
		rs7298818	T	C	0.0888832	0.0200902	8.53629e-06	0.00118416	19.5712
		rs6657302	C	T	-0.10452	0.0225521	9.75699e-06	0.00129601	21.4768
		rs11965579	C	G	0.162824	0.0381863	8.86592e-06	0.00465207	18.1718
		rs17141986	C	G	0.0500303	0.0111459	7.2741e-06	0.00119608	20.1457
		rs72893646	T	A	-0.0715594	0.0156668	8.83391e-06	0.00126221	20.8604
	order.Erysipelotrichales.id.2148	rs62504403	T	C	0.0681159	0.0127883	1.12265e-07	0.00166794	28.3673
		rs7234058	C	T	-0.0945759	0.0194091	9.12341e-07	0.00140515	23.741
		rs17530232	G	A	0.10305	0.0224648	2.79123e-06	0.00126433	21.0397
		rs2300774	A	G	0.0524152	0.0106784	8.95466e-07	0.00132092	24.0911
		rs35161940	C	T	-0.0806041	0.0167641	1.8451e-06	0.00126771	23.1157
		rs10781552	T	C	-0.0552212	0.0116074	2.33114e-06	0.00127068	22.6304
		rs8003149	T	C	0.0538798	0.0116888	4.08475e-06	0.00116526	21.2454
		rs4078432	T	C	-0.0608929	0.0133764	4.23104e-06	0.00116359	20.7209
		rs1074800	G	A	0.0492438	0.010887	6.14583e-06	0.00114877	20.4567
		rs56970041	G	T	0.0724144	0.0164471	5.40344e-06	0.001063	19.3832
		rs7826267	G	T	-0.0839071	0.0199131	9.28449e-06	0.00100859	17.753
		rs1884466	T	C	-0.0475363	0.0106939	9.52701e-06	0.00108423	19.7576
		rs290833	G	T	-0.0497374	0.0111376	8.029e-06	0.0011198	19.9402
Osteomyelitis	class.Bacilli.id.1673	rs2952251	G	A	-0.0598868	0.0123903	1.07895e-06	0.0013439	23.3588
		rs77558518	G	A	-0.107255	0.0222879	1.33772e-06	0.00146021	23.1548
		rs57872228	T	C	-0.0714773	0.0146647	9.21977e-07	0.00136544	23.7542
		rs35344081	A	G	0.0619529	0.0127066	1.01498e-06	0.00136637	23.769
		rs78938557	C	T	0.108007	0.0232858	1.06891e-06	0.001411	21.5113
		rs11730038	A	G	-0.0630747	0.0128717	1.96025e-06	0.00137994	24.0097
		rs76717940	A	T	0.156331	0.0325945	1.0725e-06	0.00286119	22.9982
		rs1962325	G	C	0.0554219	0.0114789	1.38434e-06	0.0013413	23.3083
		rs74352383	A	T	-0.104496	0.0217083	1.52752e-06	0.00140072	23.1682
		rs9581006	T	C	0.225309	0.0467697	1.79458e-06	0.00542712	23.1966
		rs11110282	G	A	-0.101189	0.0217379	4.85442e-06	0.00135028	21.6661
		rs4028634	C	T	0.0520614	0.0109842	2.2076e-06	0.00129111	22.462
		rs694949	G	A	-0.081146	0.0180042	7.59585e-06	0.00122221	20.3111
		rs12797734	C	T	0.0572158	0.0126793	7.21166e-06	0.00120332	20.3606
		rs28564647	G	T	-0.0613034	0.0137579	7.81199e-06	0.00114188	19.8525
		rs7666190	A	C	-0.104044	0.0247934	8.46829e-06	0.0016846	17.6068
		rs4459992	C	T	0.0535854	0.0116362	4.29836e-06	0.00121995	21.2042
		rs34989881	G	A	0.111056	0.0246039	6.54586e-06	0.00156887	20.3708
		rs111552159	G	C	0.128032	0.0286921	9.12818e-06	0.00175127	19.9083
		rs13068444	G	A	0.0601035	0.0136407	9.53048e-06	0.00112355	19.4121
		rs1595463	A	C	0.0476864	0.0108547	7.9738e-06	0.00111063	19.2975
		rs74663707	T	C	0.0979154	0.0224074	8.45686e-06	0.00120946	19.0926
	class.Bacteroidia.id.912	rs55773148	A	G	-0.121514	0.0236759	3.89585e-07	0.00231565	26.3366
		rs7631304	A	G	-0.0645771	0.0132957	8.36781e-07	0.00128504	23.5876
		rs73975615	A	G	-0.207018	0.0442633	1.21616e-06	0.00648718	21.8609
		rs111845179	C	T	0.102648	0.0213843	9.23988e-07	0.00140359	23.0386
		rs2032750	C	T	-0.0508393	0.0106807	1.91509e-06	0.00126746	22.6542
		rs7546249	A	T	-0.0567113	0.0118386	1.54814e-06	0.00125015	22.9452
		rs929878	T	C	-0.0548532	0.012153	4.73377e-06	0.00110994	20.3701
		rs13291169	G	C	0.0689676	0.0148765	3.74579e-06	0.00122573	21.4901
		rs17343978	C	A	-0.0552057	0.0120278	8.35928e-06	0.00114773	21.0645
		rs72706335	C	T	-0.22241	0.0493458	7.65519e-06	0.00529119	20.3039
		rs11146701	G	A	0.0473596	0.010541	7.08228e-06	0.00110668	20.1839
		rs62531359	G	T	0.0655728	0.0149891	9.08665e-06	0.00104357	19.136
		rs4146051	G	A	-0.107377	0.0245661	8.76426e-06	0.00167719	19.1017
		rs79585701	C	A	0.0646823	0.0149628	9.98589e-06	0.00101823	18.6851
		rs4916508	A	G	-0.0466729	0.0105312	8.47116e-06	0.00107074	19.6392
		rs62575403	T	C	0.140055	0.0311128	7.06129e-06	0.00209157	20.2595
	family.BacteroidalesS24.7group.id.11173	rs738193	C	T	0.0847328	0.0165856	3.82163e-07	0.0033444	26.0933
		rs941000	T	C	0.0850266	0.0163382	3.15557e-07	0.00346994	27.0762
		rs689695	A	C	0.0814578	0.0167057	1.28039e-06	0.00298027	23.7699
		rs17043785	C	T	-0.176187	0.0347133	5.11837e-07	0.004922	25.7507
		rs10872669	G	A	-0.123071	0.0275665	9.4901e-06	0.00269787	19.9263
		rs12748533	T	G	-0.0821108	0.0172701	2.59019e-06	0.0028361	22.5998
		rs6831034	A	T	-0.0956546	0.0205228	6.10396e-06	0.00285927	21.7182
		rs61508842	C	T	0.122574	0.0272389	7.82782e-06	0.00266577	20.2445
		rs78609301	G	A	-0.0867065	0.0195709	7.09297e-06	0.00246197	19.6234
		rs11135366	G	C	0.0842142	0.0183739	8.77822e-06	0.00263446	21.0019
		rs7217209	T	C	0.0843019	0.0187308	8.42937e-06	0.00260859	20.2512
	genus.Butyricimonas.id.945	rs113054641	A	G	-0.144881	0.0274574	1.73694e-07	0.00279069	27.8367
		rs62390301	C	T	-0.0872983	0.0174893	7.41905e-07	0.00233752	24.9107
		rs7083431	C	A	0.0703539	0.0144439	8.8546e-07	0.0022048	23.7208
		rs2642760	C	G	0.0713357	0.0145396	8.5808e-07	0.00225856	24.0674
		rs782080	A	T	0.0653488	0.0137973	2.23398e-06	0.00208572	22.4286
		rs1862649	A	G	0.113124	0.0248176	4.76256e-06	0.00204828	20.7732
		rs12304031	A	G	-0.086278	0.0196846	6.70067e-06	0.00179924	19.2072
		rs71428626	T	G	-0.133188	0.0289905	4.80413e-06	0.00215438	21.1024
		rs78453362	G	A	-0.14948	0.0327073	4.0581e-06	0.00253858	20.882
		rs326049	G	C	0.0759694	0.0167617	8.1865e-06	0.00194202	20.5379
		rs62130338	A	G	-0.0732608	0.0158324	3.8981e-06	0.00202409	21.4076
		rs9657374	T	C	0.0680719	0.0148172	4.50359e-06	0.00196185	21.1018
		rs12458763	C	A	0.122037	0.0269587	6.36646e-06	0.00196972	20.488
		rs2114713	T	G	0.062721	0.0138998	6.87713e-06	0.00189333	20.3577
		rs270727	C	G	-0.0694173	0.0150795	5.38157e-06	0.00198883	21.1874
		rs72814525	G	A	0.0664154	0.0149766	8.24599e-06	0.0018284	19.662
		rs11228830	G	A	0.135265	0.0298411	6.55162e-06	0.00228434	20.542
	genus.Lachnospira.id.2004	rs13157098	G	A	-0.0768058	0.0155312	5.99315e-07	0.00153121	24.4525
		rs4923324	A	G	-0.0617321	0.0133387	2.43593e-06	0.00129722	21.4163
		rs56791201	C	T	0.051823	0.0110697	2.92823e-06	0.00132765	21.9141
		rs2326833	G	C	-0.078495	0.017109	4.59648e-06	0.00134473	21.0464
		rs4686798	C	T	0.0531826	0.0113747	2.73936e-06	0.00132335	21.8576
		rs159484	A	G	0.0794668	0.0176999	6.67622e-06	0.00263446	21.0019
		rs2520509	G	A	0.0519063	0.011578	7.41854e-06	0.00260859	20.2512
	order.Bacteroidales.id.913	rs55773148	A	G	-0.121514	0.0236759	3.89585e-07	0.00231565	26.3366
		rs7631304	A	G	-0.0645771	0.0132957	8.36781e-07	0.00128504	23.5876
		rs73975615	A	G	-0.207018	0.0442633	1.21616e-06	0.00648718	21.8609
		rs111845179	C	T	0.102648	0.0213843	9.23988e-07	0.00140359	23.0386
		rs2032750	C	T	-0.0508393	0.0106807	1.91509e-06	0.00126746	22.6542
		rs7546249	A	T	-0.0567113	0.0118386	1.54814e-06	0.00125015	22.9452
		rs929878	T	C	-0.0548532	0.012153	4.73377e-06	0.00110994	20.3701
		rs13291169	G	C	0.0689676	0.0148765	3.74579e-06	0.00122573	21.4901
		rs17343978	C	A	-0.0552057	0.0120278	8.35928e-06	0.00114773	21.0645
		rs72706335	C	T	-0.22241	0.0493458	7.65519e-06	0.00529119	20.3039
		rs11146701	G	A	0.0473596	0.010541	7.08228e-06	0.00110668	20.1839
		rs62531359	G	T	0.0655728	0.0149891	9.08665e-06	0.00104357	19.136
		rs4146051	G	A	-0.107377	0.0245661	8.76426e-06	0.00167719	19.1017
		rs79585701	C	A	0.0646823	0.0149628	9.98589e-06	0.00101823	18.6851
		rs4916508	A	G	-0.0466729	0.0105312	8.47116e-06	0.00107074	19.6392
		rs62575403	T	C	0.140055	0.0311128	7.06129e-06	0.00209157	20.2595
	order.Lactobacillales.id.1800	rs2952251	G	A	-0.0629317	0.0124177	3.36461e-07	0.00148428	25.6805
		rs35344081	A	G	0.0642442	0.0127358	4.16066e-07	0.00146936	25.4427
		rs76717940	A	T	0.160943	0.0327	6.55312e-07	0.00302792	24.218
		rs77558518	G	A	-0.106466	0.0223484	1.67435e-06	0.00143815	22.6921
		rs11110282	G	A	-0.10239	0.0217849	3.95665e-06	0.00138254	22.0875
		rs9581006	T	C	0.22583	0.0469228	1.76596e-06	0.00545374	23.152
		rs4028634	C	T	0.0532915	0.01101	1.34806e-06	0.0013528	23.4257
		rs74352383	A	T	-0.103396	0.021758	1.88028e-06	0.00137159	22.5799
		rs78938557	C	T	0.10553	0.0233581	2.31087e-06	0.00134531	20.409
		rs57872228	T	C	-0.0688415	0.0146994	2.58252e-06	0.00126672	21.9306
		rs1962325	G	C	0.0546878	0.0115069	1.96232e-06	0.00130587	22.5845
		rs11730038	A	G	-0.0605384	0.0129052	5.09746e-06	0.00127074	22.0029
		rs2370083	T	G	-0.08054	0.0180992	8.33495e-06	0.00115108	19.7995
		rs12797734	C	T	0.0571279	0.0127113	7.76523e-06	0.00119942	20.196
		rs34989881	G	A	0.113479	0.0246452	4.09354e-06	0.00163817	21.1982
		rs11627423	A	C	0.0499263	0.0109744	5.08753e-06	0.00119663	20.6941
		rs111552159	G	C	0.128854	0.0287397	8.30804e-06	0.00177388	20.0982
		rs1595463	A	C	0.0479749	0.0108801	7.44354e-06	0.00112416	19.4406
		rs74663707	T	C	0.0982594	0.0224613	8.39558e-06	0.00121784	19.1348
Hypoparathyroidism	family.Bifidobacteriaceae.id.433	rs182549	T	C	0.11707	0.0126703	5.942e-20	0.0056913	85.3602
		rs7322849	C	T	0.110676	0.0200996	1.74032e-08	0.00202874	30.3161
		rs76671854	G	C	-0.0892981	0.0183177	1.03632e-06	0.001704	23.7619
		rs4957061	C	T	0.0569873	0.0116907	1.1517e-06	0.00160347	23.7582
		rs10841473	C	G	-0.0613031	0.0128844	2.28067e-06	0.00151559	22.6347
		rs4567981	A	T	0.0577763	0.0117388	8.88054e-07	0.00163465	24.2209
		rs13020688	A	G	0.0584045	0.0122081	1.57375e-06	0.00154457	22.8841
		rs677208	C	G	0.0728589	0.0164821	6.0011e-06	0.00130843	19.5382
		rs12446429	C	T	0.0810099	0.019073	8.52886e-06	0.00128618	18.0374
		rs540489	G	T	-0.0632518	0.013817	5.36811e-06	0.00142475	20.9538
		rs857444	T	C	0.0553965	0.0120669	3.82492e-06	0.00141112	21.0723
		rs10857328	A	T	0.0562	0.0126395	7.24135e-06	0.00132377	19.7676
		rs10831953	A	G	0.0537537	0.0123746	9.94742e-06	0.00126352	18.8668
		rs7174549	T	C	0.0551726	0.0124655	6.8678e-06	0.00131171	19.5872
		rs73797465	G	T	-0.0942612	0.0208421	4.8495e-06	0.0013806	20.4514
		rs10496759	C	G	0.0637133	0.0144305	8.79796e-06	0.00130537	19.4912
		rs55888705	G	A	0.053673	0.0120586	8.66208e-06	0.00132662	19.8088
		rs6899771	G	A	-0.0914312	0.0202604	7.27995e-06	0.00143719	20.3626
	family.Pasteurellaceae.id.3689	rs12191680	G	C	0.102214	0.0197189	3.049e-07	0.00284783	26.8632
		rs9382510	T	C	-0.0881865	0.0169965	2.476e-07	0.0028527	26.915
		rs10840326	G	C	-0.0717634	0.0149229	1.43842e-06	0.00251995	23.1208
		rs76022354	T	C	0.24289	0.0500406	1.82858e-06	0.00634087	23.5471
		rs72756943	A	G	0.13988	0.0303029	3.35218e-06	0.00264982	21.3027
		rs78909003	C	T	-0.241159	0.0498372	2.04893e-06	0.00639517	23.4025
		rs6092684	T	A	0.0684647	0.014674	3.44059e-06	0.00231886	21.7643
		rs4822728	C	T	0.0685479	0.0149032	4.71847e-06	0.00224269	21.1512
		rs35510	G	A	0.122729	0.0264958	4.01576e-06	0.00246831	21.4507
		rs10965428	A	C	-0.119902	0.0258219	4.29151e-06	0.00242411	21.5565
		rs16970009	G	A	0.187381	0.0429572	7.31531e-06	0.00402952	19.0194
		rs12050685	G	A	-0.0670948	0.015239	9.18513e-06	0.00205559	19.3809
		rs73139353	C	A	-0.222573	0.0484634	8.71314e-06	0.00518471	21.0815
		rs6972479	G	A	-0.0781862	0.0175366	7.74817e-06	0.00230179	19.8733
		rs9895850	C	T	-0.176406	0.041017	9.08251e-06	0.00388961	18.4892
		rs111582866	A	G	-0.113957	0.0256403	7.06627e-06	0.00228738	19.7486
		rs62568866	A	T	-0.118018	0.0259206	7.22663e-06	0.00257817	20.7252
		rs731534	G	C	-0.0986502	0.0216316	9.46292e-06	0.00227652	20.7932
		rs9938097	C	T	-0.0710386	0.0158024	8.22604e-06	0.00214481	20.2045
	genus..Eubacteriumruminantiumgroup.id.11340	rs2116427	G	A	0.0911461	0.0182353	4.67364e-07	0.00321784	24.9768
		rs139749	T	C	-0.0845439	0.0171791	8.58845e-07	0.00330046	24.2129
		rs72836424	T	C	-0.139825	0.030069	2.62125e-06	0.00294777	21.6178
		rs2229917	G	A	0.153538	0.0323922	2.15894e-06	0.00317672	22.4609
		rs10131724	C	A	-0.199832	0.0414577	2.38663e-06	0.00456081	23.2247
		rs16891896	A	G	-0.174787	0.0390573	2.3812e-06	0.00419586	20.0185
		rs7000472	G	A	-0.0762282	0.016523	4.06848e-06	0.00274268	21.2785
		rs13025464	C	T	-0.0737077	0.0163786	6.96842e-06	0.00261042	20.247
		rs2418654	T	C	-0.0748879	0.0165852	6.17247e-06	0.00277984	20.3829
		rs6676699	T	G	-0.0888124	0.0196447	6.37979e-06	0.00264462	20.4335
		rs73139629	C	A	-0.115098	0.0247909	5.36199e-06	0.00293843	21.5491
		rs112375806	A	T	0.143141	0.0293757	5.82166e-06	0.00332233	23.7372
		rs606117	G	A	0.0833243	0.018056	4.81639e-06	0.00292357	21.2903
		rs57340348	C	T	-0.0979429	0.0212166	4.93278e-06	0.0029052	21.3047
		rs2817174	T	C	-0.0734306	0.0163687	7.8696e-06	0.00260339	20.1193
		rs10923018	A	G	0.0726438	0.0160924	6.79541e-06	0.0026262	20.3724
		rs11637981	T	G	-0.073258	0.0160888	5.43671e-06	0.00267913	20.7277
		rs17519472	T	C	0.107804	0.0233984	4.70356e-06	0.00274569	21.222
		rs209813	A	G	-0.103488	0.0236391	9.23146e-06	0.00263148	19.1602
	genus.Alistipes.id.968	rs67281112	C	G	0.0634575	0.0137846	3.91578e-06	0.00123851	21.1898
		rs67705352	G	T	-0.0532404	0.0110864	1.65123e-06	0.00131109	23.0596
		rs11769002	A	G	-0.0528793	0.0109389	1.44962e-06	0.00132817	23.3657
		rs7129639	A	C	-0.0524955	0.0109584	1.78422e-06	0.00130433	22.9458
		rs1689282	C	A	-0.0520061	0.0113942	5.27578e-06	0.00121751	20.8301
		rs11958296	G	A	-0.0981222	0.0218272	9.29574e-06	0.00124482	20.2062
		rs8130320	G	A	-0.049002	0.010717	4.83612e-06	0.00118841	20.904
		rs2875322	C	T	-0.0580945	0.0131432	8.77703e-06	0.00111779	19.5351
		rs2290844	T	C	0.0813969	0.0191632	9.10135e-06	0.00102574	18.0398
		rs2450745	C	A	-0.080524	0.0184702	7.11836e-06	0.00108054	19.0046
		rs62576416	C	T	0.0492647	0.0109733	7.50368e-06	0.00114624	20.1534
		rs1107244	A	G	0.0758558	0.0171182	3.59059e-06	0.00111629	19.6341
		rs34417064	G	A	-0.048202	0.0106868	7.00749e-06	0.00115653	20.3414
		rs12990744	T	C	-0.0776618	0.0172986	8.20725e-06	0.0012059	20.1531
		rs4810359	G	A	-0.0652428	0.0146155	7.49669e-06	0.00114522	19.9244
	genus.Hungatella.id.11306	rs13128780	C	T	-0.149725	0.0312777	1.74998e-06	0.00569753	22.9035
		rs72759041	T	G	-0.126025	0.0282242	3.86095e-06	0.00507322	19.9272
		rs10044993	A	C	0.139547	0.0316748	8.06668e-06	0.00459025	19.4002
		rs13249325	G	T	-0.100023	0.0225883	9.69162e-06	0.00463693	19.5984
		rs17092615	A	G	0.152235	0.0337867	7.37677e-06	0.00503854	20.2917
	order.Bifidobacteriales.id.432	rs182549	T	C	0.11707	0.0126703	5.942e-20	0.0056913	85.3602
		rs7322849	C	T	0.110676	0.0200996	1.74032e-08	0.00202874	30.3161
		rs76671854	G	C	-0.0892981	0.0183177	1.03632e-06	0.001704	23.7619
		rs4957061	C	T	0.0569873	0.0116907	1.1517e-06	0.00160347	23.7582
		rs10841473	C	G	-0.0613031	0.0128844	2.28067e-06	0.00151559	22.6347
		rs4567981	A	T	0.0577763	0.0117388	8.88054e-07	0.00163465	24.2209
		rs13020688	A	G	0.0584045	0.0122081	1.57375e-06	0.00154457	22.8841
		rs677208	C	G	0.0728589	0.0164821	6.0011e-06	0.00130843	19.5382
		rs12446429	C	T	0.0810099	0.019073	8.52886e-06	0.00128618	18.0374
		rs540489	G	T	-0.0632518	0.013817	5.36811e-06	0.00142475	20.9538
		rs857444	T	C	0.0553965	0.0120669	3.82492e-06	0.00141112	21.0723
		rs10857328	A	T	0.0562	0.0126395	7.24135e-06	0.00132377	19.7676
		rs10831953	A	G	0.0537537	0.0123746	9.94742e-06	0.00126352	18.8668
		rs7174549	T	C	0.0551726	0.0124655	6.8678e-06	0.00131171	19.5872
		rs73797465	G	T	-0.0942612	0.0208421	4.8495e-06	0.0013806	20.4514
		rs10496759	C	G	0.0637133	0.0144305	8.79796e-06	0.00130537	19.4912
		rs55888705	G	A	0.053673	0.0120586	8.66208e-06	0.00132662	19.8088
		rs6899771	G	A	-0.0914312	0.0202604	7.27995e-06	0.00143719	20.3626
	order.Pasteurellales.id.3688	rs12191680	G	C	0.102214	0.0197189	3.049e-07	0.00284783	26.8632
		rs9382510	T	C	-0.0881865	0.0169965	2.476e-07	0.0028527	26.915
		rs10840326	G	C	-0.0717634	0.0149229	1.43842e-06	0.00251995	23.1208
		rs76022354	T	C	0.24289	0.0500406	1.82858e-06	0.00634087	23.5471
		rs72756943	A	G	0.13988	0.0303029	3.35218e-06	0.00264982	21.3027
		rs78909003	C	T	-0.241159	0.0498372	2.04893e-06	0.00639517	23.4025
		rs6092684	T	A	0.0684647	0.014674	3.44059e-06	0.00231886	21.7643
		rs4822728	C	T	0.0685479	0.0149032	4.71847e-06	0.00224269	21.1512
		rs35510	G	A	0.122729	0.0264958	4.01576e-06	0.00246831	21.4507
		rs10965428	A	C	-0.119902	0.0258219	4.29151e-06	0.00242411	21.5565
		rs16970009	G	A	0.187381	0.0429572	7.31531e-06	0.00402952	19.0194
		rs12050685	G	A	-0.0670948	0.015239	9.18513e-06	0.00205559	19.3809
		rs73139353	C	A	-0.222573	0.0484634	8.71314e-06	0.00518471	21.0815
		rs6972479	G	A	-0.0781862	0.0175366	7.74817e-06	0.00230179	19.8733
		rs9895850	C	T	-0.176406	0.041017	9.08251e-06	0.00388961	18.4892
		rs111582866	A	G	-0.113957	0.0256403	7.06627e-06	0.00228738	19.7486
		rs62568866	A	T	-0.118018	0.0259206	7.22663e-06	0.00257817	20.7252
		rs731534	G	C	-0.0986502	0.0216316	9.46292e-06	0.00227652	20.7932
		rs9938097	C	T	-0.0710386	0.0158024	8.22604e-06	0.00214481	20.2045
Hyperparathyroidism	genus..Eubacteriumruminantiumgroup.id.11340	rs2116427	G	A	0.0911461	0.0182353	4.67364e-07	0.00321784	24.9768
		rs139749	T	C	-0.0845439	0.0171791	8.58845e-07	0.00330046	24.2129
		rs72836424	T	C	-0.139825	0.030069	2.62125e-06	0.00294777	21.6178
		rs2229917	G	A	0.153538	0.0323922	2.15894e-06	0.00317672	22.4609
		rs10131724	C	A	-0.199832	0.0414577	2.38663e-06	0.00456081	23.2247
		rs16891896	A	G	-0.174787	0.0390573	2.3812e-06	0.00419586	20.0185
		rs7000472	G	A	-0.0762282	0.016523	4.06848e-06	0.00274268	21.2785
		rs13025464	C	T	-0.0737077	0.0163786	6.96842e-06	0.00261042	20.247
		rs2418654	T	C	-0.0748879	0.0165852	6.17247e-06	0.00277984	20.3829
		rs6676699	T	G	-0.0888124	0.0196447	6.37979e-06	0.00264462	20.4335
		rs73139629	C	A	-0.115098	0.0247909	5.36199e-06	0.00293843	21.5491
		rs112375806	A	T	0.143141	0.0293757	5.82166e-06	0.00332233	23.7372
		rs606117	G	A	0.0833243	0.018056	4.81639e-06	0.00292357	21.2903
		rs57340348	C	T	-0.0979429	0.0212166	4.93278e-06	0.0029052	21.3047
		rs2817174	T	C	-0.0734306	0.0163687	7.8696e-06	0.00260339	20.1193
		rs10923018	A	G	0.0726438	0.0160924	6.79541e-06	0.0026262	20.3724
		rs11637981	T	G	-0.073258	0.0160888	5.43671e-06	0.00267913	20.7277
		rs17519472	T	C	0.107804	0.0233984	4.70356e-06	0.00274569	21.222
		rs209813	A	G	-0.103488	0.0236391	9.23146e-06	0.00263148	19.1602
	genus..Eubacteriumnodatumgroup.id.11297	rs34297067	G	A	-0.186907	0.0341475	6.59784e-08	0.00907593	29.941
		rs113893692	T	C	-0.185107	0.0403573	5.75702e-06	0.00654155	21.0247
		rs77910827	T	C	0.201788	0.0413568	9.05381e-07	0.00722551	23.7921
		rs61841040	T	G	0.160621	0.0341609	3.56141e-06	0.00666479	22.0944
		rs9425984	C	T	-0.130234	0.0292347	7.20681e-06	0.00598852	19.833
		rs10263623	T	C	0.193496	0.0439023	8.90706e-06	0.0062674	19.4127
		rs11006576	G	A	-0.110167	0.024593	7.98664e-06	0.00605327	20.0548
		rs7880204	C	T	-0.125454	0.0275303	6.83884e-06	0.00626459	20.753
		rs6818880	G	A	-0.110081	0.0245964	7.8254e-06	0.00604942	20.0176
		rs10458299	C	T	-0.187753	0.041969	8.36714e-06	0.00608115	20.0009
		rs7827125	T	C	0.1223	0.0271331	7.17355e-06	0.00612996	20.3043
	genus.Collinsella.id.815	rs9541268	A	C	0.09597	0.0197312	8.79419e-07	0.00182855	23.6535
		rs2671662	G	C	-0.0567751	0.011945	2.2204e-06	0.00157359	22.5883
		rs73052258	A	G	0.0930178	0.0202658	1.7158e-06	0.00146757	21.0641
		rs2103510	A	G	0.0786551	0.0168217	2.42474e-06	0.00152295	21.8602
		rs75672793	G	A	-0.108908	0.0240522	6.13549e-06	0.00162443	20.4995
		rs10890671	C	T	-0.0537401	0.0118848	6.52136e-06	0.00142438	20.4433
		rs12921100	T	A	0.0563759	0.0127019	8.2257e-06	0.00137242	19.6965
		rs59414781	G	C	0.0668866	0.0149773	9.14723e-06	0.00138944	19.9412
		rs62448871	A	C	-0.0540309	0.0120324	6.78253e-06	0.00140476	20.1613
		rs1496626	C	T	-0.0722307	0.01616	6.78175e-06	0.00139183	19.9755
		rs149807560	A	C	-0.104264	0.0235841	7.0987e-06	0.00144857	19.5419
		rs11597285	T	G	-0.0537947	0.0120548	9.37615e-06	0.00138734	19.911
	genus.Gordonibacter.id.821	rs76287110	T	A	-0.242965	0.0466177	1.67486e-07	0.00773851	27.1479
		rs7294633	T	C	0.12867	0.0249946	3.43763e-07	0.00706786	26.4867
		rs7220558	T	A	0.116884	0.0234834	6.70634e-07	0.00661024	24.7604
		rs71545975	G	A	-0.153972	0.0338918	7.03944e-06	0.00577059	20.6277
		rs35042269	A	C	-0.180293	0.0403296	8.10852e-06	0.00552842	19.974
		rs72714787	A	C	0.181405	0.0377102	1.42889e-06	0.00617727	23.1285
		rs322296	A	G	0.17869	0.037722	4.02422e-06	0.0062031	22.4268
		rs72939513	G	A	-0.21399	0.0490592	7.98199e-06	0.00550832	19.0148
		rs3765837	G	T	-0.190729	0.0433608	7.16906e-06	0.0054115	19.3371
		rs13412653	C	A	0.107597	0.0239228	8.61141e-06	0.00540424	20.2184
		rs117347059	C	G	-0.128261	0.0285123	9.16713e-06	0.00546295	20.2251
		rs16955299	A	G	-0.196423	0.0433538	6.37019e-06	0.00571387	20.5157
		rs4596722	G	A	0.102908	0.0231571	9.0568e-06	0.00527645	19.7378
		rs768830	A	G	0.149852	0.0333315	7.75583e-06	0.00539976	20.2016
		rs61934597	T	C	-0.172495	0.0388567	8.36672e-06	0.00532087	19.6962
	genus.Parabacteroides.id.954	rs60884758	T	C	-0.0702667	0.0142249	5.70689e-07	0.00140902	24.3978
		rs3860755	C	G	0.0558784	0.0116625	1.71325e-06	0.00132567	22.954
		rs4236095	A	G	0.0761961	0.0157042	1.93145e-06	0.00143489	23.5387
		rs115602804	A	G	0.10308	0.0222736	1.93059e-06	0.00130472	21.4149
		rs76287113	C	T	0.186478	0.0405199	5.65487e-06	0.00360185	21.1723
		rs7298818	T	C	0.0888832	0.0200902	8.53629e-06	0.00118416	19.5712
		rs6657302	C	T	-0.10452	0.0225521	9.75699e-06	0.00129601	21.4768
		rs11965579	C	G	0.162824	0.0381863	8.86592e-06	0.00465207	18.1718
		rs17141986	C	G	0.0500303	0.0111459	7.2741e-06	0.00119608	20.1457
		rs72893646	T	A	-0.0715594	0.0156668	8.83391e-06	0.00126221	20.8604
EA, effet allele；OA, other allele；SNP, single nucleotide polymorphism；SE, standard error

## Sheet: Supplementary Table S4
Supplementary Table S4. The sensitivity analysis of two-sample MR of gut microbiota and six metabolic bone diseases
outcome	exposure	nsnp	method	pvalue	or	or_lci95	or_uci95	FDR adjust pval	Heterogeneity test		Pleiotropy test		MR-PRESSO Global test
									Cochran Q-value	P	Intercept	P	P
Osteoporosis			MR Egger	0.92	1.0005	0.991108	1.00997
			Weighted median	0.37	1.00145	0.998303	1.00461
	genus..Eubacteriumoxidoreducensgroup.id.11339	5	Inverse variance weighted	0.046	1.00263	1.00004	1.00523	0.0463722	4.42347	0.351718	0.000248236	0.673106	0.436
			Simple mode	0.59	1.00116	0.997291	1.00504
			Weighted mode	0.59	1.00118	0.997258	1.00513
			MR Egger	0.23	0.993127	0.982772	1.00359
			Weighted median	0.047	0.995561	0.991192	0.99995
	genus.ChristensenellaceaeR.7group.id.11283	10	Inverse variance weighted	0.028	0.99621	0.992849	0.999584	0.0463722	10.0564	0.345936	0.000247767	0.555676	0.344
			Simple mode	0.11	0.992749	0.984716	1.00085
			Weighted mode	0.15	0.992948	0.984144	1.00183
			MR Egger	0.21	0.991687	0.979938	1.00358
			Weighted median	0.21	0.997441	0.993458	1.00144
	genus.Coprococcus3.id.11303	9	Inverse variance weighted	0.046	0.996795	0.993652	0.999948	0.0463722	3.19108	0.9218	0.000332751	0.409952	0.931
			Simple mode	0.64	0.998404	0.991902	1.00495
			Weighted mode	0.57	0.99811	0.991927	1.00433
			MR Egger	0.15	1.00552	0.998692	1.0124
			Weighted median	0.49	1.00071	0.998713	1.00271
	genus.Howardella.id.2000	10	Inverse variance weighted	0.033	1.00166	1.00014	1.00319	0.0463722	5.75153	0.764505	-0.000574785	0.289078	0.783
			Simple mode	0.81	1.00039	0.997242	1.00354
			Weighted mode	0.8	1.00041	0.99734	1.00349
			MR Egger	0.013	0.991072	0.9851	0.99708
			Weighted median	0.17	0.997455	0.99385	1.00107
	genus.LachnospiraceaeNK4A136group.id.11319	14	Inverse variance weighted	0.0035	0.996286	0.993804	0.998774	0.0207152	11.362	0.580519	0.000380467	0.0863573	0.509
			Simple mode	0.57	0.998194	0.992104	1.00432
			Weighted mode	0.6	0.998091	0.991247	1.00498
Osteopenia			MR Egger	0.69	0.99444	0.973984	1.01532
			Weighted median	0.06	0.998643	0.997206	1.00008
	genus..Clostridiuminnocuumgroup.id.14397	3	Inverse variance weighted	0.032	0.998739	0.99759	0.99989	0.0485169	0.441089	0.802082	0.000454579	0.753659	0.392
			Simple mode	0.22	0.998536	0.996926	1.00015
			Weighted mode	0.22	0.998525	0.996861	1.00019
			MR Egger	0.23	0.983799	0.962815	1.00524
			Weighted median	0.028	0.998829	0.997788	0.99987
	genus.Butyrivibrio.id.1993	5	Inverse variance weighted	0.015	0.998997	0.998192	0.999802	0.0485169	2.64878	0.618207	0.00178967	0.257485	0.671
			Simple mode	0.2	0.998852	0.997379	1.00033
			Weighted mode	0.18	0.998865	0.997502	1.00023
			MR Egger	0.59	1.00844	0.983004	1.03453
			Weighted median	0.09	1.00102	0.99983	1.00221
	genus.RuminococcaceaeUCG011.id.11368	4	Inverse variance weighted	0.049	1.00094	1.00001	1.00188	0.0485169	2.73447	0.434402	-0.000844336	0.624502	0.469
			Simple mode	0.24	1.00122	0.999579	1.00287
			Weighted mode	0.26	1.00118	0.99951	1.00286
			MR Egger	0.92	0.994893	0.911188	1.08629
			Weighted median	0.021	1.0029	1.00043	1.00537
	phylum.Proteobacteria.id.2375	5	Inverse variance weighted	0.043	1.00202	1.00006	1.00398	0.0485169	4.37732	0.357343	0.000353921	0.883623	0.428
			Simple mode	0.16	1.00293	0.99962	1.00625
			Weighted mode	0.16	1.00292	0.99963	1.00622
Osteonecrosis			MR Egger	0.9	0.828317	0.0481112	14.2609
			Weighted median	0.24	1.71671	0.694091	4.24596
	class.Erysipelotrichia.id.2147	13	Inverse variance weighted	0.016	2.24128	1.1623	4.32187	0.0343905	8.098	0.777426	0.0620808	0.49573	0.802
			Simple mode	0.47	1.76783	0.396383	7.88432
			Weighted mode	0.5	1.66053	0.403022	6.84175
			MR Egger	0.9	0.828317	0.0481112	14.2609
			Weighted median	0.23	1.71671	0.703963	4.18642
	family.Erysipelotrichaceae.id.2149	13	Inverse variance weighted	0.016	2.24128	1.1623	4.32187	0.0343905	8.098	0.777426	0.0620808	0.49573	0.782
			Simple mode	0.44	1.76783	0.437702	7.14005
			Weighted mode	0.52	1.66053	0.371964	7.41302
			MR Egger	0.65	0.472827	0.0215583	10.3703
			Weighted median	0.36	0.600417	0.20163	1.78793
	family.FamilyXIII.id.1957	9	Inverse variance weighted	0.037	0.445378	0.208353	0.952045	0.0369071	8.05043	0.428559	-0.00398385	0.969714	0.423
			Simple mode	0.77	0.770003	0.137349	4.31677
			Weighted mode	0.8	0.792707	0.144201	4.3577
			MR Egger	0.14	0.122473	0.0104647	1.43336
			Weighted median	0.07	0.420066	0.163609	1.07852
	genus.ChristensenellaceaeR.7group.id.11283	9	Inverse variance weighted	0.02	0.408717	0.192736	0.86673	0.0343905	2.36178	0.984373	0.0844283	0.339054	0.987
			Simple mode	0.29	0.422367	0.0966406	1.84595
			Weighted mode	0.14	0.277758	0.060987	1.26502
			MR Egger	0.59	1.79142	0.235004	13.6558
			Weighted median	0.028	2.88747	1.12131	7.43548
	genus.Dorea.id.1997	10	Inverse variance weighted	0.027	2.28382	1.10008	4.74132	0.0369071	4.39958	0.883203	0.0171602	0.80804	0.91
			Simple mode	0.12	3.30108	0.848417	12.844
			Weighted mode	0.1	3.45876	0.901549	13.2694
			MR Egger	0.65	0.220232	0.000608289	79.7357
			Weighted median	0.39	0.583743	0.172358	1.97703
	genus.Parabacteroides.id.954	5	Inverse variance weighted	0.034	0.359523	0.13936	0.9275	0.0369071	2.33578	0.674263	0.0430545	0.879299	0.74
			Simple mode	0.57	0.598581	0.116563	3.07387
			Weighted mode	0.55	0.598581	0.130261	2.75063
			MR Egger	0.9	0.828317	0.0481112	14.2609
			Weighted median	0.22	1.71671	0.721214	4.08628
	order.Erysipelotrichales.id.2148	13	Inverse variance weighted	0.016	2.24128	1.1623	4.32187	0.0343905	8.098	0.777426	0.0620808	0.49573	0.793
			Simple mode	0.47	1.76783	0.390907	7.99477
			Weighted mode	0.51	1.66053	0.384304	7.17498
Osteomyelitis			MR Egger	0.77	0.928884	0.565375	1.52611
			Weighted median	0.14	1.22269	0.934468	1.59981
	class.Bacilli.id.1673	18	Inverse variance weighted	0.0014	1.36079	1.12656	1.64372	0.0111289	18.3698	0.365879	0.0303517	0.124825	0.395
			Simple mode	0.017	2.02024	1.20064	3.39932
			Weighted mode	0.82	1.05291	0.683669	1.62157
			MR Egger	0.43	0.830023	0.531285	1.29674
			Weighted median	0.13	1.24426	0.938075	1.65037
	class.Bacteroidia.id.912	14	Inverse variance weighted	0.015	1.29473	1.05147	1.59427	0.0232889	8.25942	0.826298	0.0377235	0.0474385	0.78
			Simple mode	0.31	1.34182	0.780491	2.30687
			Weighted mode	0.2	1.32796	0.878636	2.00707
			MR Egger	0.3	0.609123	0.259102	1.43199
			Weighted median	0.06	0.780899	0.601221	1.01428
	family.BacteroidalesS24.7group.id.11173	8	Inverse variance weighted	0.02	0.7954	0.65589	0.964585	0.0232889	4.54277	0.715561	0.0264022	0.553137	0.719
			Simple mode	0.23	0.770425	0.522858	1.13521
			Weighted mode	0.21	0.775463	0.539089	1.11548
			MR Egger	0.41	1.30421	0.714493	2.38065
			Weighted median	0.19	1.18294	0.919716	1.52151
	genus.Butyricimonas.id.945	13	Inverse variance weighted	0.023	1.22716	1.02824	1.46455	0.0232889	11.4061	0.494477	-0.00569217	0.839162	0.532
			Simple mode	0.19	1.38705	0.878725	2.18942
			Weighted mode	0.22	1.33367	0.861481	2.06468
			MR Egger	0.42	2.45566	0.33798	17.842
			Weighted median	0.038	0.6392	0.419053	0.975002
	genus.Lachnospira.id.2004	6	Inverse variance weighted	0.016	0.665977	0.478084	0.927715	0.0232889	4.18995	0.522405	-0.0789592	0.26096	0.539
			Simple mode	0.23	0.635333	0.331688	1.21695
			Weighted mode	0.26	0.633143	0.314307	1.27541
			MR Egger	0.43	0.830023	0.531285	1.29674
			Weighted median	0.13	1.24426	0.93923	1.64834
	order.Bacteroidales.id.913	14	Inverse variance weighted	0.015	1.29473	1.05147	1.59427	0.0232889	8.25942	0.826298	0.0377235	0.0474385	0.784
			Simple mode	0.28	1.34182	0.80152	2.24635
			Weighted mode	0.2	1.32796	0.879564	2.00495
			MR Egger	0.55	0.845183	0.495326	1.44215
			Weighted median	0.44	1.11958	0.83941	1.49326
	order.Lactobacillales.id.1800	15	Inverse variance weighted	0.022	1.29037	1.03693	1.60576	0.0232889	17.715	0.220069	0.034162	0.116491	0.247
			Simple mode	0.034	1.98719	1.12035	3.52473
			Weighted mode	0.89	1.03069	0.666746	1.59328
Hypoparathyroidism			MR Egger	0.26	3.50095	0.449025	27.2962
			Weighted median	0.04	2.3385	1.04086	5.25389
	family.Bifidobacteriaceae.id.433	12	Inverse variance weighted	0.014	2.13016	1.1664	3.89026	0.0242526	15.807	0.14845	0.0202988	0.603539	0.157
			Simple mode	0.09	3.33992	0.945115	11.8029
			Weighted mode	0.08	2.62623	0.984599	7.00497
			MR Egger	0.3	0.564293	0.200413	1.58885
			Weighted median	0.0085	0.4438	0.242366	0.812648
	family.Pasteurellaceae.id.3689	14	Inverse variance weighted	0.0086	0.541341	0.342564	0.85546	0.0242526	14.3377	0.350502	-0.00550097	0.930905	0.392
			Simple mode	0.09	0.414759	0.16441	1.04632
			Weighted mode	0.05	0.399534	0.171004	0.933474
			MR Egger	0.32	1.94427	0.550885	6.86199
			Weighted median	0.48	1.20729	0.711564	2.04838
	genus..Eubacteriumruminantiumgroup.id.11340	18	Inverse variance weighted	0.022	1.54985	1.06396	2.25764	0.0305765	16.2073	0.50919	-0.0228118	0.716778	0.53
			Simple mode	0.88	0.921018	0.323194	2.62466
			Weighted mode	0.83	0.901643	0.347234	2.34124
			MR Egger	0.23	0.0838968	0.00184029	3.82477
			Weighted median	0.05	2.98787	0.994584	8.976
	genus.Alistipes.id.968	13	Inverse variance weighted	0.03	2.60494	1.0983	6.17839	0.0305765	15.704	0.205171	0.206168	0.0989624	0.223
			Simple mode	0.09	6.83979	0.868994	53.8355
			Weighted mode	0.12	5.60769	0.752163	41.8077
			MR Egger	0.79	0.57685	0.0134175	24.8001
			Weighted median	0.09	0.509205	0.231763	1.11877
	genus.Hungatella.id.11306	5	Inverse variance weighted	0.031	0.539089	0.307931	0.943773	0.0305765	3.6804	0.450982	-0.00889314	0.973711	0.534
			Simple mode	0.2	0.465211	0.173031	1.25076
			Weighted mode	0.26	0.520898	0.198569	1.36645
			MR Egger	0.26	3.50095	0.449025	27.2962
			Weighted median	0.044	2.3385	1.02407	5.34004
	order.Bifidobacteriales.id.432	12	Inverse variance weighted	0.014	2.13016	1.1664	3.89026	0.0242526	11.5536	0.398117	-0.0384307	0.62946	0.475
			Simple mode	0.09	3.33992	0.922481	12.0925
			Weighted mode	0.08	2.62623	1.00097	6.89042
			MR Egger	0.3	0.564293	0.200413	1.58885
			Weighted median	0.0068	0.4438	0.246334	0.799557
	order.Pasteurellales.id.3688	14	Inverse variance weighted	0.0086	0.541341	0.342564	0.85546	0.0242526	14.3377	0.350502	-0.00550097	0.930905	0.408
			Simple mode	0.11	0.414759	0.153499	1.12069
			Weighted mode	0.04	0.399534	0.18178	0.878136
Hyperparathyroidism			MR Egger	0.68	0.87203	0.461814	1.64663
			Weighted median	0.31	0.90721	0.75235	1.09395
	genus..Eubacteriumnodatumgroup.id.11297	11	Inverse variance weighted	0.042	0.862472	0.747764	0.994776	0.0421605	5.73801	0.836773	-0.00164261	0.972942	0.871
			Simple mode	0.77	0.95567	0.708519	1.28904
			Weighted mode	0.75	0.953344	0.713136	1.27446
			MR Egger	0.54	0.846167	0.499391	1.43374
			Weighted median	0.18	0.870032	0.709108	1.06748
	genus..Eubacteriumruminantiumgroup.id.11340	18	Inverse variance weighted	0.03	0.83988	0.717281	0.983434	0.0421605	14.3177	0.644497	-0.00075077	0.977184	0.685
			Simple mode	0.51	0.883136	0.612785	1.27276
			Weighted mode	0.32	0.826551	0.574133	1.18994
			MR Egger	0.4	0.555391	0.154299	1.9991
			Weighted median	0.027	0.606138	0.389085	0.944276
	genus.Collinsella.id.815	9	Inverse variance weighted	0.034	0.690062	0.489526	0.97275	0.0421605	6.36994	0.605867	0.0158149	0.740322	0.599
			Simple mode	0.14	0.544007	0.264055	1.12076
			Weighted mode	0.13	0.531867	0.255638	1.10657
			MR Egger	0.9	1.04073	0.559567	1.93565
			Weighted median	0.014	0.776631	0.634845	0.950085
	genus.Gordonibacter.id.821	12	Inverse variance weighted	0.0012	0.787393	0.681628	0.909568	0.00581146	10.0635	0.524685	-0.0431275	0.386279	0.556
			Simple mode	0.11	0.767511	0.570106	1.03327
			Weighted mode	0.15	0.778868	0.567461	1.06903
			MR Egger	0.85	1.35496	0.076228	24.0845
			Weighted median	0.18	1.4978	0.830771	2.70039
	genus.Parabacteroides.id.954	5	Inverse variance weighted	0.018	1.7072	1.09816	2.65401	0.0421605	3.31744	0.506174	0.0202848	0.883443	0.588
			Simple mode	0.38	1.39063	0.720335	2.68464
			Weighted mode	0.38	1.43703	0.693198	2.97904

## Sheet: Supplementary Table S5
Supplemental Table 5. Co-localization analysis of GM and bone metabolic disorders for which a causal relationship has been established.
Metabolic bone diseases	Gut Microbiota	PP.H4
Osteoporosis	genus..Eubacteriumoxidoreducensgroup.id.11339	0.000398
	genus.ChristensenellaceaeR.7group.id.11283	0.000297
	genus.Coprococcus3.id.11303	0.000288
	genus.Howardella.id.2000	0.0106
	genus.LachnospiraceaeNK4A136group.id.11319	0.00204
Osteopenia	genus..Clostridiuminnocuumgroup.id.14397	2.26e-05
	genus.Butyrivibrio.id.1993	0.00227
	genus.RuminococcaceaeUCG011.id.11368	2.62e-05
	phylum.Proteobacteria.id.2375.summary	0.000234
Osteonecrosis	class.Erysipelotrichia.id.2147	0.000489
	family.Erysipelotrichaceae.id.2149	0.000489
	family.FamilyXIII.id.1957	0.00032
	genus.ChristensenellaceaeR.7group.id.11283	0.00092
	genus.Dorea.id.1997	0.00231
	genus.Parabacteroides.id.954	0.000285
	order.Erysipelotrichales.id.2148	0.000489
Osteomyelitis	class.Bacilli.id.1673	0.00373
	class.Bacteroidia.id.912	0.0026
	family.BacteroidalesS24.7group.id.11173	0.00875
	genus.Butyricimonas.id.945	0.000258
	genus.Lachnospira.id.2004	0.00032
	order.Bacteroidales.id.913	0.0026
	order.Lactobacillales.id.1800	0.00113
Hyperparathyroidism	genus..Eubacteriumnodatumgroup.id.11297	5.09e-05
	genus..Eubacteriumruminantiumgroup.id.11340	0.000382
	genus.Collinsella.id.815	0.000746
	genus.Gordonibacter.id.821	0.00985
	genus.Parabacteroides.id.954	0.000482
Hypoparathyroidism	family.Bifidobacteriaceae.id.433	0.0123
	family.Pasteurellaceae.id.3689	0.000145
	genus..Eubacteriumruminantiumgroup.id.11340	6.08e-05
	genus.Alistipes.id.968	0.000859
	genus.Hungatella.id.11306	0.0001
	order.Bifidobacteriales.id.432	0.0123
	order.Pasteurellales.id.3688	0.000145

## Sheet: Supplementary Table S6
Supplementary Table S6.The reverse analysis for significant and nominal significant associations between microbiota and six metabolic bone diseases
metabolic bone diseases (outcome)	Gut microbiota (exposure)	Inverse variance weighted	Heterogeneity test		Pleiotropy test		MR-PRESSO Global test	FDR adjust pval
		P	Cochran Q-value	P	Intercept	P	P
Osteoporosis	genus..Eubacteriumoxidoreducensgroup.id.11339	0.472839	40.2015	0.712824	0.041686	0.0111113	0.725
	genus.ChristensenellaceaeR.7group.id.11283	0.466911	44.9226	0.599705	0.000300138	0.973078	0.597
	genus.Coprococcus3.id.11303	0.333413	85.2284	0.000751312	0.00886468	0.464951	0.657
	genus.Howardella.id.2000	0.872966	40.6795	0.655403	-0.0237115	0.216769	0.652
	genus.LachnospiraceaeNK4A136group.id.11319	0.168387	52.4107	0.306894	-0.00366948	0.688188	0.286
Osteopenia	genus..Clostridiuminnocuumgroup.id.14397	0.405775	0.148535	0.69994	Not enough intrumental variables
	genus.Butyrivibrio.id.1993	0.51328	0.15119	0.6974
	genus.RuminococcaceaeUCG011.id.11368	0.898734	0.817346	0.365957
	phylum.Proteobacteria.id.2375.summary	0.871537	0.159086	0.689999
Osteonecrosis	class.Erysipelotrichia.id.2147	0.684515	3.29907	0.50908	-0.0249405	0.350726	0.53
	family.Erysipelotrichaceae.id.2149	0.684515	3.29907	0.50908	-0.0249405	0.350726	0.523
	family.FamilyXIII.id.1957	0.162157	1.62811	0.653032	0.0143789	0.610318	0.726
	genus.ChristensenellaceaeR.7group.id.11283	0.373269	6.2478	0.100157	-0.0211948	0.648494	0.222
	genus.Dorea.id.1997	0.535026	5.82897	0.21229	0.0218622	0.512119	0.298
	genus.Parabacteroides.id.954	0.995003	3.8574	0.425649	-0.0374608	0.205184	0.491
	order.Erysipelotrichales.id.2148	0.684515	3.29907	0.50908	-0.0249405	0.350726	0.52
Osteomyelitis	class.Bacilli.id.1673	0.322043	8.01303	0.331447	-0.00243316	0.926846	0.384
	class.Bacteroidia.id.912	0.00993715	4.46475	0.724958	0.0247412	0.292153	0.74	0.03478
	family.BacteroidalesS24.7group.id.11173	0.67462	3.61475	0.822926	0.0252726	0.46345	0.833
	genus.Butyricimonas.id.945	0.110926	7.36674	0.391719	0.0309633	0.316204	0.414
	genus.Lachnospira.id.2004	0.510326	6.97532	0.431454	0.0512678	0.0636518	0.456
	order.Bacteroidales.id.913	0.00993715	4.46475	0.724958	0.0247412	0.292153	0.778	0.03478
	order.Lactobacillales.id.1800	0.291167	8.91891	0.258531	-0.00453325	0.871392	0.31
Hypoparathyroidism	family.Bifidobacteriaceae.id.433	0.493535	3.48986	0.32208	0.0291342	0.393098	0.435
	family.Pasteurellaceae.id.3689	0.459461	0.184487	0.980054	-0.00637655	0.858117	0.977
	genus..Eubacteriumruminantiumgroup.id.11340	0.886944	5.47666	0.140041	-0.0804115	0.147285	0.221
	genus.Alistipes.id.968	0.354749	0.529008	0.912474	0.00400036	0.876853	0.921
	genus.Hungatella.id.11306	0.601854	0.9679	0.616344	-0.0858542	0.506257	0.98
	order.Bifidobacteriales.id.432	0.493535	3.48986	0.32208	0.0291342	0.393098	0.416
	order.Pasteurellales.id.3688	0.459461	0.184487	0.980054	-0.00637655	0.858117	0.974
Hyperparathyroidism	genus..Eubacteriumnodatumgroup.id.11297	0.0512525	1.94864	0.856205	-0.00127635	0.985993	0.88
	genus..Eubacteriumruminantiumgroup.id.11340	0.130881	6.83533	0.336344	-0.0201377	0.624957	0.353
	genus.Collinsella.id.815	0.114397	5.77595	0.44875	-0.0437256	0.136055	0.492
	genus.Gordonibacter.id.821	0.921612	3.40198	0.638268	0.0191241	0.780221	0.701
	genus.Parabacteroides.id.954	0.560692	3.88036	0.692863	-0.00131808	0.955706	0.683
